# Supplementary material for: 4-{(Z)-(sec-Butyl­amino)(phen­yl)methyl­ene}-3-methyl-1-phenyl-1H-pyrazol-5(4H)-one
Source: Acta Crystallogr Sect E Struct Rep Online. 2009 Aug 8;65(Pt 9):o2116. doi: 10.1107/S160053680902950X (PMC2970147; doi:10.1107/S160053680902950X)
Supplement: Supplementary file 1 [file e-65-o2116-sup1.cif]

##############################################################################
###                                                                        ###
###        Electronic paper (Acta Crystallographica Section E)             ###
###                                                                        ###
##############################################################################
#                                                                            #
# This CIF contains the data in a paper accepted for publication in Acta     #
# Crystallographica Section E. It conforms to the requirements of Notes      #
# for Authors for Section E, and has been peer reviewed under the auspices   #
# of the IUCr Commission on Journals.                                        #
#                                                                            #
# Full details of the Crystallographic Information File format               #
# are given in the paper "The Crystallographic Information File (CIF):       #
# a New Standard Archive File for Crystallography" by S. R. Hall, F. H.      #
# Allen and I. D. Brown [Acta Cryst. (1991), A47, 655-685].                  #
#                                                                            #
# The current version of the core CIF dictionary is obtainable from          #
# ftp://ftp.iucr.org/pub/cif_core.dic. The current version number is 2.4.    #
#                                                                            #
# Software is freely available for graphical display of the structure(s) in  #
# this CIF.  For information consult the CIF home page http://www.iucr.org/  #
# cif/home.html                                                              #
#                                                                            #
# This file may be used for bona fide research purposes within the           #
# scientific community so long as proper attribution is given to the journal # 
# article from which it was obtained.                                        #
#                                                                            #
##############################################################################
                                             
data_global
_audit_creation_method     'SHELXL-97'
_journal_date_recd_electronic     2009-07-08
_journal_date_accepted     2009-07-24
_journal_name_full     'Acta Crystallographica, Section E'
_journal_year     2009
_journal_volume     65
_journal_issue      9
_journal_page_first     o2116
_journal_page_last     o2116
_journal_paper_category     QO
_journal_coeditor_code     BH2238
_publ_contact_author_name     'Hai-Zhen Xu'
_publ_contact_author_address
;
College of Chemistry and Life Science, Tianjin
Normal University, Weijin Road No. 241,
Tianjin, People's Republic of China
;
_publ_contact_author_email     hsxyxhz@mail.tjnu.edu.cn
_publ_contact_author_fax     ?
_publ_contact_author_phone     ?
_publ_section_title
;\
4-{(<i>Z</i>)-(<i>sec</i>-Butylamino)(phenyl)methylene}-3-methyl-1-phenyl-\
1<i>H</i>-pyrazol-5(4<i>H</i>)-one
;
loop_
    _publ_author_name
    _publ_author_footnote
    _publ_author_address
    "Xu, Hai-Zhen" .
;
College of Chemistry and Life Science
Tianjin Normal University
Weijin Road No. 241
Tianjin
People's Republic of China
;
    "Xu, Jian-Ping" .
;
Elementary Education College
Tianjin Normal University
Weijin Road No. 241
Tianjin
People's Republic of China
;
    "Yuan, Yan-Wei" .
;
State Key Laboratory of Elemento-Organic Chemistry
Nankai University
Tianjin 300071
People's Republic of China
;
    "Zhang, Jin" .
;
State Key Laboratory of Elemento-Organic Chemistry
Nankai University
Tianjin 300071
People's Republic of China
;
    "Zhu, You-Quan" .
;
State Key Laboratory of Elemento-Organic Chemistry
Nankai University
Tianjin 300071
People's Republic of China
;
_publ_section_synopsis     .
data_I
_chemical_name_systematic
;
4-{(<i>Z</i>)-(<i>sec</i>-Butylamino)(phenyl)methylene}-3-methyl-1-phenyl-
1<i>H</i>-pyrazol-5(4<i>H</i>)-one
;
_chemical_name_common     ?
_chemical_formula_moiety     'C21 H23 N3 O'
_chemical_formula_sum     'C21 H23 N3 O'
_chemical_formula_iupac     'C21 H23 N3 O'
_chemical_formula_weight     333.42
_chemical_melting_point     ?
_symmetry_cell_setting     triclinic
_symmetry_space_group_name_H-M     'P -1'
_symmetry_space_group_name_Hall     '-P 1'
loop_
    _symmetry_equiv_pos_as_xyz
    'x, y, z'
    '-x, -y, -z'
_cell_length_a     9.3631(19)
_cell_length_b     10.077(2)
_cell_length_c     10.687(2)
_cell_angle_alpha     107.07(3)
_cell_angle_beta     100.30(3)
_cell_angle_gamma     100.14(3)
_cell_volume     920.0(4)
_cell_formula_units_Z     2
_cell_measurement_reflns_used     2809
_cell_measurement_theta_min     2.179
_cell_measurement_theta_max     27.864
_cell_measurement_temperature     113(2)
_exptl_crystal_description     block
_exptl_crystal_colour     yellow
_exptl_crystal_size_max     0.20
_exptl_crystal_size_mid     0.18
_exptl_crystal_size_min     0.16
_exptl_crystal_density_diffrn     1.204
_exptl_crystal_density_meas     ?
_exptl_crystal_density_method     'not measured'
_exptl_crystal_F_000     356
_exptl_absorpt_coefficient_mu     0.075
_exptl_absorpt_correction_type     multi-scan
_exptl_absorpt_process_details     '(CrystalClear; Rigaku, 2005)'
_exptl_absorpt_correction_T_min     0.9851
_exptl_absorpt_correction_T_max     0.9880
_exptl_special_details     ?
_diffrn_ambient_temperature     113(2)
_diffrn_radiation_type     MoK\a
_diffrn_radiation_wavelength     0.71073
_diffrn_radiation_source     'rotating anode'
_diffrn_radiation_monochromator     confocal
_diffrn_measurement_device_type     'Rigaku Saturn CCD area-detector'
_diffrn_measurement_method     '\w and \f'
_diffrn_detector_area_resol_mean     7.31
_diffrn_reflns_number     8309
_diffrn_reflns_av_R_equivalents     0.0261
_diffrn_reflns_av_sigmaI/netI     0.0478
_diffrn_reflns_theta_min     2.18
_diffrn_reflns_theta_max     27.88
_diffrn_reflns_theta_full     27.88
_diffrn_measured_fraction_theta_max     0.980
_diffrn_measured_fraction_theta_full     0.980
_diffrn_reflns_limit_h_min     -12
_diffrn_reflns_limit_h_max     12
_diffrn_reflns_limit_k_min     -11
_diffrn_reflns_limit_k_max     13
_diffrn_reflns_limit_l_min     -14
_diffrn_reflns_limit_l_max     13
_diffrn_standards_number     0
_diffrn_standards_interval_count     0
_diffrn_standards_interval_time     0
_diffrn_standards_decay_%     0
_refine_special_details     ?
_reflns_number_total     4296
_reflns_number_gt     2944
_reflns_threshold_expression     I>2\s(I)
_refine_ls_structure_factor_coef     Fsqd
_refine_ls_matrix_type     full
_refine_ls_R_factor_all     0.0662
_refine_ls_R_factor_gt     0.0474
_refine_ls_wR_factor_gt     0.1228
_refine_ls_wR_factor_ref     0.1345
_refine_ls_goodness_of_fit_ref     1.075
_refine_ls_restrained_S_all     1.085
_refine_ls_number_reflns     4296
_refine_ls_number_parameters     272
_refine_ls_number_restraints     16
_refine_ls_number_constraints     0
_refine_ls_hydrogen_treatment     mixed
_refine_ls_weighting_scheme     calc
_refine_ls_weighting_details
         'calc w=1/[\s^2^(Fo^2^)+(0.0708P)^2^+0.0483P] where P=(Fo^2^+2Fc^2^)/3'
_atom_sites_solution_hydrogens     geom
_atom_sites_solution_primary     direct
_atom_sites_solution_secondary     difmap
_refine_ls_shift/su_max     0.005
_refine_ls_shift/su_mean     0.000
_refine_diff_density_max     0.324
_refine_diff_density_min     -0.212
_refine_ls_extinction_method     'SHELXL97 (Sheldrick, 2008)'
_refine_ls_extinction_coef     0.155(17)
_refine_ls_extinction_expression
                                  'Fc^*^=kFc[1+0.001xFc^2^\l^3^/sin(2\q)]^-1/4^'
loop_
    _atom_type_symbol
    _atom_type_description
    _atom_type_scat_dispersion_real
    _atom_type_scat_dispersion_imag
    _atom_type_scat_source
    'C' 'C' 0.0033 0.0016
                         'International Tables Vol C Tables 4.2.6.8 and 6.1.1.4'
    'H' 'H' 0.0000 0.0000
                         'International Tables Vol C Tables 4.2.6.8 and 6.1.1.4'
    'N' 'N' 0.0061 0.0033
                         'International Tables Vol C Tables 4.2.6.8 and 6.1.1.4'
    'O' 'O' 0.0106 0.0060
                         'International Tables Vol C Tables 4.2.6.8 and 6.1.1.4'
_computing_data_collection     'CrystalClear (Rigaku, 2005)'
_computing_cell_refinement     'CrystalClear (Rigaku, 2005)'
_computing_data_reduction     'CrystalClear (Rigaku, 2005)'
_computing_structure_solution     'SHELXS97 (Sheldrick, 2008)'
_computing_structure_refinement     'SHELXL97 (Sheldrick, 2008)'
_computing_molecular_graphics     'SHELXTL (Sheldrick, 2008)'
_computing_publication_material     'SHELXTL (Sheldrick, 2008)'
loop_
    _atom_site_type_symbol
    _atom_site_label
    _atom_site_fract_x
    _atom_site_fract_y
    _atom_site_fract_z
    _atom_site_U_iso_or_equiv
    _atom_site_adp_type
    _atom_site_calc_flag
    _atom_site_refinement_flags
    _atom_site_occupancy
    _atom_site_disorder_assembly
    _atom_site_disorder_group
    O O1 0.22643(10) 0.11615(12) 0.45573(9) 0.0366(3) Uani d . 1 . .
    N N1 0.35369(12) 0.31219(12) 0.64961(11) 0.0281(3) Uani d . 1 . .
    N N2 0.49444(13) 0.40916(13) 0.69807(12) 0.0337(3) Uani d . 1 . .
    C C1 0.25255(16) 0.31996(14) 0.73383(13) 0.0273(3) Uani d . 1 . .
    C C2 0.10503(16) 0.24104(16) 0.68465(15) 0.0331(3) Uani d . 1 . .
    H H2A 0.0705 0.1794 0.5934 0.040 Uiso calc R 1 . .
    C C3 0.00826(17) 0.25261(16) 0.76926(16) 0.0377(4) Uani d . 1 . .
    H H3A -0.0926 0.1982 0.7355 0.045 Uiso calc R 1 . .
    C C4 0.05684(19) 0.34266(16) 0.90262(16) 0.0385(4) Uani d . 1 . .
    H H4A -0.0103 0.3510 0.9599 0.046 Uiso calc R 1 . .
    C C5 0.20343(19) 0.41966(16) 0.95079(15) 0.0387(4) Uani d . 1 . .
    H H5A 0.2377 0.4806 1.0423 0.046 Uiso calc R 1 . .
    C C6 0.30202(17) 0.40978(15) 0.86797(14) 0.0332(3) Uani d . 1 . .
    H H6A 0.4029 0.4640 0.9025 0.040 Uiso calc R 1 . .
    C C7 0.33879(15) 0.21606(14) 0.52318(13) 0.0261(3) Uani d . 1 . .
    C C8 0.47946(14) 0.25477(14) 0.49077(13) 0.0260(3) Uani d . 1 A .
    C C9 0.56792(16) 0.37451(14) 0.60449(14) 0.0293(3) Uani d . 1 . .
    C C10 0.72210(17) 0.46179(17) 0.62636(16) 0.0402(4) Uani d . 1 . .
    H H10A 0.7509 0.5366 0.7153 0.060 Uiso calc R 1 . .
    H H10B 0.7244 0.5061 0.5562 0.060 Uiso calc R 1 . .
    H H10C 0.7924 0.4000 0.6220 0.060 Uiso calc R 1 . .
    C C11 0.50824(15) 0.17900(16) 0.36892(14) 0.0325(4) Uani d D 1 . .
    C C12 0.65777(15) 0.20895(15) 0.33908(13) 0.0282(3) Uani d . 1 A .
    C C13 0.70609(16) 0.32385(15) 0.29807(14) 0.0321(3) Uani d . 1 . .
    H H13A 0.6424 0.3850 0.2857 0.039 Uiso calc R 1 A .
    C C14 0.84815(17) 0.34901(16) 0.27525(15) 0.0359(4) Uani d . 1 A .
    H H14A 0.8823 0.4282 0.2481 0.043 Uiso calc R 1 . .
    C C15 0.93991(16) 0.25914(16) 0.29191(15) 0.0352(4) Uani d . 1 . .
    H H15A 1.0371 0.2769 0.2764 0.042 Uiso calc R 1 A .
    C C16 0.89140(16) 0.14361(16) 0.33096(15) 0.0354(4) Uani d . 1 A .
    H H16A 0.9546 0.0814 0.3411 0.042 Uiso calc R 1 . .
    C C17 0.75037(16) 0.11839(16) 0.35532(15) 0.0336(4) Uani d . 1 . .
    H H17A 0.7170 0.0394 0.3831 0.040 Uiso calc R 1 A .
    N N3 0.4045(2) 0.0595(2) 0.2841(2) 0.0280(5) Uani d PD 0.730(4) A 1
    H H3 0.3183(15) 0.043(2) 0.310(2) 0.033(5) Uiso d PD 0.730(4) A 1
    C C18 0.4079(7) -0.1799(5) 0.1378(6) 0.0449(11) Uani d PD 0.730(4) A 1
    H H18A 0.5018 -0.1793 0.1960 0.067 Uiso calc PR 0.730(4) A 1
    H H18B 0.4014 -0.2365 0.0442 0.067 Uiso calc PR 0.730(4) A 1
    H H18C 0.3232 -0.2222 0.1674 0.067 Uiso calc PR 0.730(4) A 1
    C C19 0.4035(2) -0.0265(2) 0.14681(18) 0.0280(6) Uani d PD 0.730(4) A 1
    H H19 0.4940 0.0175 0.1222 0.034 Uiso calc PR 0.730(4) A 1
    C C20 0.2651(2) -0.0251(3) 0.0494(2) 0.0409(7) Uani d PD 0.730(4) A 1
    H H20A 0.1751 -0.0664 0.0747 0.049 Uiso calc PR 0.730(4) A 1
    H H20B 0.2624 -0.0866 -0.0427 0.049 Uiso calc PR 0.730(4) A 1
    C C21 0.2595(8) 0.1239(7) 0.0476(11) 0.0692(17) Uani d PD 0.730(4) A 1
    H H21A 0.2495 0.1821 0.1354 0.104 Uiso calc PR 0.730(4) A 1
    H H21B 0.1735 0.1176 -0.0232 0.104 Uiso calc PR 0.730(4) A 1
    H H21C 0.3518 0.1684 0.0295 0.104 Uiso calc PR 0.730(4) A 1
    N N3' 0.3875(6) 0.1202(8) 0.2699(5) 0.0319(14) Uani d PD 0.270(4) A 2
    H H3' 0.300(3) 0.126(6) 0.294(5) 0.033(5) Uiso d PD 0.270(4) A 2
    C C18' 0.297(3) 0.1380(19) 0.049(3) 0.0692(17) Uani d PD 0.270(4) A 2
    H H18D 0.1966 0.1306 0.0662 0.104 Uiso calc PR 0.270(4) A 2
    H H18E 0.2874 0.0952 -0.0480 0.104 Uiso calc PR 0.270(4) A 2
    H H18F 0.3502 0.2390 0.0797 0.104 Uiso calc PR 0.270(4) A 2
    C C19' 0.3832(6) 0.0589(6) 0.1254(4) 0.0332(17) Uani d PD 0.270(4) A 2
    H H19' 0.4876 0.0723 0.1132 0.040 Uiso calc PR 0.270(4) A 2
    C C20' 0.3103(7) -0.0988(6) 0.0803(6) 0.0424(19) Uani d PD 0.270(4) A 2
    H H20C 0.3058 -0.1420 -0.0168 0.051 Uiso calc PR 0.270(4) A 2
    H H20D 0.2063 -0.1109 0.0905 0.051 Uiso calc PR 0.270(4) A 2
    C C21' 0.391(2) -0.1790(15) 0.1582(19) 0.0449(11) Uani d PD 0.270(4) A 2
    H H21D 0.4973 -0.1589 0.1573 0.067 Uiso calc PR 0.270(4) A 2
    H H21E 0.3467 -0.2820 0.1160 0.067 Uiso calc PR 0.270(4) A 2
    H H21F 0.3820 -0.1479 0.2517 0.067 Uiso calc PR 0.270(4) A 2
loop_
    _atom_site_aniso_label
    _atom_site_aniso_U_11
    _atom_site_aniso_U_22
    _atom_site_aniso_U_33
    _atom_site_aniso_U_12
    _atom_site_aniso_U_13
    _atom_site_aniso_U_23
    O1 0.0214(5) 0.0490(6) 0.0292(5) -0.0004(4) 0.0063(4) 0.0034(4)
    N1 0.0238(6) 0.0280(6) 0.0298(6) 0.0032(5) 0.0074(5) 0.0070(5)
    N2 0.0286(7) 0.0283(6) 0.0382(7) 0.0003(5) 0.0107(5) 0.0047(5)
    C1 0.0295(7) 0.0259(7) 0.0307(7) 0.0102(5) 0.0121(6) 0.0109(5)
    C2 0.0309(8) 0.0336(8) 0.0338(7) 0.0073(6) 0.0117(6) 0.0078(6)
    C3 0.0328(8) 0.0373(8) 0.0440(8) 0.0071(6) 0.0174(7) 0.0114(7)
    C4 0.0463(10) 0.0359(8) 0.0423(8) 0.0144(7) 0.0254(7) 0.0149(7)
    C5 0.0504(10) 0.0354(8) 0.0321(7) 0.0123(7) 0.0169(7) 0.0088(6)
    C6 0.0346(8) 0.0325(8) 0.0320(7) 0.0077(6) 0.0093(6) 0.0096(6)
    C7 0.0231(7) 0.0311(7) 0.0248(6) 0.0068(6) 0.0051(5) 0.0105(5)
    C8 0.0216(7) 0.0303(7) 0.0272(7) 0.0065(5) 0.0054(5) 0.0113(6)
    C9 0.0267(7) 0.0266(7) 0.0339(7) 0.0047(6) 0.0079(6) 0.0099(6)
    C10 0.0342(9) 0.0356(8) 0.0400(8) -0.0042(7) 0.0107(7) 0.0031(7)
    C11 0.0228(7) 0.0447(9) 0.0275(7) 0.0034(6) 0.0054(6) 0.0116(6)
    C12 0.0213(7) 0.0356(8) 0.0247(6) 0.0028(6) 0.0053(5) 0.0082(6)
    C13 0.0306(8) 0.0326(7) 0.0357(7) 0.0100(6) 0.0108(6) 0.0123(6)
    C14 0.0345(8) 0.0323(8) 0.0414(8) 0.0028(6) 0.0152(7) 0.0127(6)
    C15 0.0206(7) 0.0378(8) 0.0409(8) 0.0011(6) 0.0092(6) 0.0061(6)
    C16 0.0223(7) 0.0378(8) 0.0419(8) 0.0082(6) 0.0016(6) 0.0105(7)
    C17 0.0274(8) 0.0366(8) 0.0353(7) 0.0018(6) 0.0023(6) 0.0166(6)
    N3 0.0215(10) 0.0311(11) 0.0271(9) 0.0031(9) 0.0079(7) 0.0040(8)
    C18 0.054(2) 0.0336(9) 0.048(2) 0.0125(9) 0.0204(15) 0.0082(11)
    C19 0.0251(11) 0.0284(12) 0.0262(10) 0.0039(9) 0.0080(8) 0.0032(8)
    C20 0.0368(13) 0.0511(15) 0.0311(11) 0.0160(11) 0.0051(10) 0.0071(10)
    C21 0.096(5) 0.0693(18) 0.0589(14) 0.044(2) 0.019(3) 0.0321(16)
    N3' 0.023(3) 0.043(4) 0.028(3) 0.012(3) 0.007(2) 0.007(3)
    C18' 0.096(5) 0.0693(18) 0.0589(14) 0.044(2) 0.019(3) 0.0321(16)
    C19' 0.025(3) 0.046(4) 0.031(3) 0.006(3) 0.011(2) 0.015(3)
    C20' 0.035(4) 0.043(4) 0.039(3) 0.000(3) 0.008(3) 0.007(3)
    C21' 0.054(2) 0.0336(9) 0.048(2) 0.0125(9) 0.0204(15) 0.0082(11)
_geom_special_details     ?
loop_
    _geom_bond_atom_site_label_1
    _geom_bond_atom_site_label_2
    _geom_bond_site_symmetry_2
    _geom_bond_distance
    _geom_bond_publ_flag
    O1 C7 . 1.2529(17) yes
    N1 C7 . 1.3785(18) no
    N1 N2 . 1.4019(17) no
    N1 C1 . 1.4150(18) no
    N2 C9 . 1.3119(19) no
    C1 C2 . 1.387(2) no
    C1 C6 . 1.394(2) no
    C2 C3 . 1.386(2) no
    C2 H2A . 0.9500 no
    C3 C4 . 1.387(2) no
    C3 H3A . 0.9500 no
    C4 C5 . 1.374(2) no
    C4 H4A . 0.9500 no
    C5 C6 . 1.385(2) no
    C5 H5A . 0.9500 no
    C6 H6A . 0.9500 no
    C7 C8 . 1.4382(19) yes
    C8 C11 . 1.402(2) yes
    C8 C9 . 1.430(2) no
    C9 C10 . 1.491(2) no
    C10 H10A . 0.9800 no
    C10 H10B . 0.9800 no
    C10 H10C . 0.9800 no
    C11 N3' . 1.311(5) yes
    C11 N3 . 1.359(2) yes
    C11 C12 . 1.4901(19) no
    C12 C13 . 1.386(2) no
    C12 C17 . 1.390(2) no
    C13 C14 . 1.388(2) no
    C13 H13A . 0.9500 no
    C14 C15 . 1.380(2) no
    C14 H14A . 0.9500 no
    C15 C16 . 1.379(2) no
    C15 H15A . 0.9500 no
    C16 C17 . 1.386(2) no
    C16 H16A . 0.9500 no
    C17 H17A . 0.9500 no
    N3 C19 . 1.466(3) no
    N3 H3 . 0.902(10) no
    N3 H3' . 1.28(4) no
    C18 C19 . 1.528(4) no
    C18 H18A . 0.9800 no
    C18 H18B . 0.9800 no
    C18 H18C . 0.9800 no
    C19 C20 . 1.516(3) no
    C19 H19 . 1.0000 no
    C20 C21 . 1.517(5) no
    C20 H20A . 0.9900 no
    C20 H20B . 0.9900 no
    C21 H21A . 0.9800 no
    C21 H21B . 0.9800 no
    C21 H21C . 0.9800 no
    N3' C19' . 1.475(6) no
    N3' H3 . 1.149(18) no
    N3' H3' . 0.904(10) no
    C18' C19' . 1.527(9) no
    C18' H18D . 0.9800 no
    C18' H18E . 0.9800 no
    C18' H18F . 0.9800 no
    C19' C20' . 1.508(7) no
    C19' H19' . 1.0000 no
    C20' C21' . 1.519(9) no
    C20' H20C . 0.9900 no
    C20' H20D . 0.9900 no
    C21' H21D . 0.9800 no
    C21' H21E . 0.9800 no
    C21' H21F . 0.9800 no
loop_
    _geom_angle_atom_site_label_1
    _geom_angle_atom_site_label_2
    _geom_angle_atom_site_label_3
    _geom_angle_site_symmetry_1
    _geom_angle_site_symmetry_3
    _geom_angle
    _geom_angle_publ_flag
    C7 N1 N2 . . 111.72(11) no
    C7 N1 C1 . . 129.43(12) no
    N2 N1 C1 . . 118.78(11) no
    C9 N2 N1 . . 106.50(11) no
    C2 C1 C6 . . 119.64(14) no
    C2 C1 N1 . . 121.12(12) no
    C6 C1 N1 . . 119.24(13) no
    C3 C2 C1 . . 119.69(14) no
    C3 C2 H2A . . 120.2 no
    C1 C2 H2A . . 120.2 no
    C2 C3 C4 . . 120.83(14) no
    C2 C3 H3A . . 119.6 no
    C4 C3 H3A . . 119.6 no
    C5 C4 C3 . . 119.10(15) no
    C5 C4 H4A . . 120.4 no
    C3 C4 H4A . . 120.4 no
    C4 C5 C6 . . 121.02(14) no
    C4 C5 H5A . . 119.5 no
    C6 C5 H5A . . 119.5 no
    C5 C6 C1 . . 119.71(14) no
    C5 C6 H6A . . 120.1 no
    C1 C6 H6A . . 120.1 no
    O1 C7 N1 . . 126.01(13) no
    O1 C7 C8 . . 129.17(13) no
    N1 C7 C8 . . 104.80(12) no
    C11 C8 C9 . . 132.65(13) no
    C11 C8 C7 . . 121.77(13) no
    C9 C8 C7 . . 105.58(12) no
    N2 C9 C8 . . 111.40(13) no
    N2 C9 C10 . . 118.92(13) no
    C8 C9 C10 . . 129.65(14) no
    C9 C10 H10A . . 109.5 no
    C9 C10 H10B . . 109.5 no
    H10A C10 H10B . . 109.5 no
    C9 C10 H10C . . 109.5 no
    H10A C10 H10C . . 109.5 no
    H10B C10 H10C . . 109.5 no
    N3' C11 C8 . . 113.3(3) no
    N3 C11 C8 . . 118.82(15) no
    N3' C11 C12 . . 120.1(3) no
    N3 C11 C12 . . 117.86(15) no
    C8 C11 C12 . . 122.46(13) no
    C13 C12 C17 . . 120.12(13) no
    C13 C12 C11 . . 122.04(13) no
    C17 C12 C11 . . 117.84(13) no
    C12 C13 C14 . . 119.60(14) no
    C12 C13 H13A . . 120.2 no
    C14 C13 H13A . . 120.2 no
    C15 C14 C13 . . 120.10(14) no
    C15 C14 H14A . . 119.9 no
    C13 C14 H14A . . 119.9 no
    C16 C15 C14 . . 120.43(14) no
    C16 C15 H15A . . 119.8 no
    C14 C15 H15A . . 119.8 no
    C15 C16 C17 . . 119.92(14) no
    C15 C16 H16A . . 120.0 no
    C17 C16 H16A . . 120.0 no
    C16 C17 C12 . . 119.82(14) no
    C16 C17 H17A . . 120.1 no
    C12 C17 H17A . . 120.1 no
    C11 N3 C19 . . 128.01(18) no
    C11 N3 H3 . . 114.1(14) no
    C19 N3 H3 . . 116.6(13) no
    C11 N3 H3' . . 91(2) no
    C19 N3 H3' . . 116(2) no
    H3 N3 H3' . . 47(2) no
    N3 C19 C20 . . 109.15(17) no
    N3 C19 C18 . . 111.0(3) no
    C20 C19 C18 . . 110.6(3) no
    N3 C19 H19 . . 108.7 no
    C20 C19 H19 . . 108.7 no
    C18 C19 H19 . . 108.7 no
    C19 C20 C21 . . 113.0(3) no
    C19 C20 H20A . . 109.0 no
    C21 C20 H20A . . 109.0 no
    C19 C20 H20B . . 109.0 no
    C21 C20 H20B . . 109.0 no
    H20A C20 H20B . . 107.8 no
    C11 N3' C19' . . 126.0(5) no
    C11 N3' H3 . . 102.0(11) no
    C19' N3' H3 . . 113.7(11) no
    C11 N3' H3' . . 115(4) no
    C19' N3' H3' . . 119(4) no
    H3 N3' H3' . . 52(4) no
    C19' C18' H18D . . 109.5 no
    C19' C18' H18E . . 109.5 no
    H18D C18' H18E . . 109.5 no
    C19' C18' H18F . . 109.5 no
    H18D C18' H18F . . 109.5 no
    H18E C18' H18F . . 109.5 no
    N3' C19' C20' . . 107.5(5) no
    N3' C19' C18' . . 108.1(14) no
    C20' C19' C18' . . 112.7(8) no
    N3' C19' H19' . . 109.5 no
    C20' C19' H19' . . 109.5 no
    C18' C19' H19' . . 109.5 no
    C19' C20' C21' . . 113.7(7) no
    C19' C20' H20C . . 108.8 no
    C21' C20' H20C . . 108.8 no
    C19' C20' H20D . . 108.8 no
    C21' C20' H20D . . 108.8 no
    H20C C20' H20D . . 107.7 no
    C20' C21' H21D . . 109.5 no
    C20' C21' H21E . . 109.5 no
    H21D C21' H21E . . 109.5 no
    C20' C21' H21F . . 109.5 no
    H21D C21' H21F . . 109.5 no
    H21E C21' H21F . . 109.5 no
loop_
    _geom_torsion_atom_site_label_1
    _geom_torsion_atom_site_label_2
    _geom_torsion_atom_site_label_3
    _geom_torsion_atom_site_label_4
    _geom_torsion_site_symmetry_1
    _geom_torsion_site_symmetry_2
    _geom_torsion_site_symmetry_3
    _geom_torsion_site_symmetry_4
    _geom_torsion
    _geom_torsion_publ_flag
    C7 N1 N2 C9 . . . . -0.44(16) no
    C1 N1 N2 C9 . . . . 176.80(12) no
    C7 N1 C1 C2 . . . . -12.6(2) no
    N2 N1 C1 C2 . . . . 170.69(12) no
    C7 N1 C1 C6 . . . . 168.11(13) no
    N2 N1 C1 C6 . . . . -8.57(19) no
    C6 C1 C2 C3 . . . . 0.2(2) no
    N1 C1 C2 C3 . . . . -179.08(13) no
    C1 C2 C3 C4 . . . . 0.3(2) no
    C2 C3 C4 C5 . . . . -0.7(2) no
    C3 C4 C5 C6 . . . . 0.8(2) no
    C4 C5 C6 C1 . . . . -0.3(2) no
    C2 C1 C6 C5 . . . . -0.1(2) no
    N1 C1 C6 C5 . . . . 179.13(13) no
    N2 N1 C7 O1 . . . . 178.94(13) no
    C1 N1 C7 O1 . . . . 2.1(2) no
    N2 N1 C7 C8 . . . . 0.35(15) no
    C1 N1 C7 C8 . . . . -176.52(12) no
    O1 C7 C8 C11 . . . . 0.6(2) no
    N1 C7 C8 C11 . . . . 179.14(12) no
    O1 C7 C8 C9 . . . . -178.66(14) no
    N1 C7 C8 C9 . . . . -0.13(14) no
    N1 N2 C9 C8 . . . . 0.35(16) no
    N1 N2 C9 C10 . . . . 178.68(12) no
    C11 C8 C9 N2 . . . . -179.29(15) no
    C7 C8 C9 N2 . . . . -0.14(16) no
    C11 C8 C9 C10 . . . . 2.6(3) no
    C7 C8 C9 C10 . . . . -178.24(15) no
    C9 C8 C11 N3' . . . . -152.2(4) no
    C7 C8 C11 N3' . . . . 28.8(4) no
    C9 C8 C11 N3 . . . . 174.01(18) no
    C7 C8 C11 N3 . . . . -5.0(2) no
    C9 C8 C11 C12 . . . . 4.8(2) no
    C7 C8 C11 C12 . . . . -174.22(13) no
    N3' C11 C12 C13 . . . . 76.6(4) no
    N3 C11 C12 C13 . . . . 111.8(2) no
    C8 C11 C12 C13 . . . . -78.87(19) no
    N3' C11 C12 C17 . . . . -104.2(4) no
    N3 C11 C12 C17 . . . . -69.0(2) no
    C8 C11 C12 C17 . . . . 100.28(17) no
    C17 C12 C13 C14 . . . . -0.9(2) no
    C11 C12 C13 C14 . . . . 178.22(13) no
    C12 C13 C14 C15 . . . . 0.7(2) no
    C13 C14 C15 C16 . . . . 0.2(2) no
    C14 C15 C16 C17 . . . . -0.8(2) no
    C15 C16 C17 C12 . . . . 0.6(2) no
    C13 C12 C17 C16 . . . . 0.3(2) no
    C11 C12 C17 C16 . . . . -178.90(13) no
    N3' C11 N3 C19 . . . . 85.3(6) no
    C8 C11 N3 C19 . . . . 172.81(19) no
    C12 C11 N3 C19 . . . . -17.5(3) no
    C11 N3 C19 C20 . . . . -118.9(3) no
    C11 N3 C19 C18 . . . . 118.9(4) no
    N3 C19 C20 C21 . . . . 61.1(5) no
    C18 C19 C20 C21 . . . . -176.5(5) no
    N3 C11 N3' C19' . . . . -85.2(8) no
    C8 C11 N3' C19' . . . . 167.1(5) no
    C12 C11 N3' C19' . . . . 9.5(9) no
    C11 N3' C19' C20' . . . . 116.6(7) no
    C11 N3' C19' C18' . . . . -121.5(11) no
    N3' C19' C20' C21' . . . . -58.9(10) no
    C18' C19' C20' C21' . . . . -177.9(17) no
loop_
    _geom_hbond_atom_site_label_D
    _geom_hbond_atom_site_label_H
    _geom_hbond_atom_site_label_A
    _geom_hbond_site_symmetry_A
    _geom_hbond_distance_DH
    _geom_hbond_distance_HA
    _geom_hbond_distance_DA
    _geom_hbond_angle_DHA
    _geom_hbond_publ_flag
    N3' H3' O1 . 0.904(10) 1.99(4) 2.705(6) 135(5) yes
    N3 H3 O1 . 0.902(10) 1.933(15) 2.699(2) 141.6(18) yes
    C2 H2A O1 . 0.95 2.29 2.9243(19) 123 no
    C6 H6A N2 . 0.95 2.44 2.777(2) 101 no
    C16 H16A O1 1_655 0.95 2.53 3.2743(19) 135 yes
    C13 H13A N2 2_666 0.95 2.60 3.537(2) 167 yes
