# Supplementary material for: 4-{(Z)-(sec-Butyl­amino)(phen­yl)methyl­ene}-3-methyl-1-phenyl-1H-pyrazol-5(4H)-one
Source: Acta Crystallogr Sect E Struct Rep Online. 2009 Aug 8;65(Pt 9):o2116. doi: 10.1107/S160053680902950X (PMC2970147; doi:10.1107/S160053680902950X)
Supplement: Supplementary file 2 [file e-65-o2116-Isup2.hkl]

# 
# h,k,l, Fc-squared, Fo-squared, sigma(Fo-squared) and status flag 
# 
data_I
_shelx_title ' r90503b in P-1' 
_shelx_refln_list_code          4 
_shelx_F_calc_maximum       66.16 
_exptl_crystal_F_000       356.00 
_reflns_d_resolution_high  0.7600 
 
loop_ 
 _symmetry_equiv_pos_as_xyz 
 'x, y, z' 
 '-x, -y, -z' 
 
_cell_length_a     9.3631 
_cell_length_b    10.0769 
_cell_length_c    10.6867 
_cell_angle_alpha 107.069 
_cell_angle_beta  100.303 
_cell_angle_gamma 100.141 
 
_shelx_F_squared_multiplier     1.000 
 
loop_ 
 _refln_index_h 
 _refln_index_k 
 _refln_index_l 
 _refln_F_squared_calc 
 _refln_F_squared_meas 
 _refln_F_squared_sigma 
 _refln_observed_status 
   2   0   0      717.74      635.55      6.52 o 
   3   0   0      397.82      321.43      2.07 o 
   4   0   0      435.22      432.66      6.08 o 
   5   0   0      207.65      235.58      2.30 o 
   6   0   0       39.96       41.91      1.93 o 
   7   0   0       57.87       55.46      2.63 o 
   8   0   0      116.88      111.98      4.12 o 
   9   0   0        7.79       10.97      4.55 o 
  10   0   0        7.78        6.48      3.76 o 
 -10   1   0        5.77        4.99      2.61 o 
  -9   1   0       70.99       67.93      3.39 o 
  -8   1   0        3.03        3.52      1.49 o 
  -7   1   0        7.93        5.75      1.35 o 
  -6   1   0       16.30       15.35      1.65 o 
  -5   1   0      243.72      246.86      4.72 o 
  -4   1   0       35.83       45.41      0.82 o 
  -3   1   0       82.79       75.88      1.21 o 
  -2   1   0       50.67       45.01      0.78 o 
  -1   1   0        6.66       13.49      0.97 o 
   0   1   0       54.24       47.35      1.41 o 
   1   1   0      510.68      404.82      5.87 o 
   2   1   0        2.81        4.26      0.36 o 
   3   1   0      299.68      269.63      2.17 o 
   4   1   0      124.17      160.21      1.76 o 
   5   1   0       90.42       77.55      1.30 o 
   6   1   0      492.30      497.46     23.08 o 
   7   1   0       11.14       12.54      1.81 o 
   8   1   0      278.71      269.68      5.30 o 
   9   1   0        4.38        4.55      2.10 o 
  10   1   0        1.03        0.50      0.65 o 
 -10   2   0       68.81       65.27      2.84 o 
  -9   2   0      116.56      118.88      5.80 o 
  -8   2   0       20.21       17.87      1.59 o 
  -7   2   0      133.19      145.47      3.94 o 
  -6   2   0      273.51      297.19      4.71 o 
  -5   2   0      130.04      133.34      1.77 o 
  -4   2   0       38.58       50.08      1.22 o 
  -3   2   0      474.15      439.04      4.18 o 
  -2   2   0     1547.41     1466.38     16.16 o 
  -1   2   0      505.86      435.55     11.20 o 
   0   2   0     2125.84     2403.08     39.58 o 
   1   2   0      147.83      121.39      1.66 o 
   2   2   0      820.32      792.58      9.25 o 
   3   2   0       99.37      112.97      1.40 o 
   4   2   0      494.82      508.72     11.67 o 
   5   2   0      124.61      125.78      2.24 o 
   6   2   0      143.19      132.73      2.99 o 
   7   2   0      110.77      114.13      4.50 o 
   8   2   0       51.61       40.21      4.57 o 
   9   2   0        5.09        5.65      1.64 o 
  10   2   0        5.34        3.41      3.15 o 
 -10   3   0       24.14       14.62      5.95 o 
  -9   3   0      213.06      207.31      5.18 o 
  -8   3   0       17.63       16.08      1.41 o 
  -7   3   0      122.17      126.12      2.98 o 
  -6   3   0      211.67      178.48      3.61 o 
  -5   3   0       82.55       71.01      3.12 o 
  -4   3   0       63.87       57.44      1.28 o 
  -3   3   0        0.00        0.52      0.24 o 
  -2   3   0        4.41        5.70      0.39 o 
  -1   3   0      107.76      104.59      1.38 o 
   0   3   0        0.79        2.64      0.45 o 
   1   3   0        0.48        2.51      0.41 o 
   2   3   0      135.80      143.43      1.58 o 
   3   3   0      174.09      213.50      3.64 o 
   4   3   0        1.03        3.51      0.81 o 
   5   3   0       14.16       11.89      0.67 o 
   6   3   0      164.46      137.14      3.04 o 
   7   3   0       19.82       25.28      4.69 o 
   8   3   0       27.77       27.02      2.27 o 
   9   3   0        0.01        1.64      1.29 o 
  10   3   0       11.61       19.42      2.26 o 
 -10   4   0        0.45        2.69      1.10 o 
  -9   4   0       31.54       30.47      2.47 o 
  -8   4   0       10.07        7.98      2.57 o 
  -7   4   0       98.46       90.64      3.64 o 
  -6   4   0      288.98      303.70      7.40 o 
  -5   4   0        2.66        7.51      1.55 o 
  -4   4   0       88.98       85.07      2.00 o 
  -3   4   0     1395.19     1408.48     16.81 o 
  -2   4   0       72.01       79.70      1.22 o 
  -1   4   0       50.87       61.60      1.60 o 
   0   4   0      332.52      278.00      3.85 o 
   1   4   0        0.81        2.10      0.44 o 
   2   4   0      899.60      934.89     13.48 o 
   3   4   0       10.15        8.01      0.46 o 
   4   4   0       26.42       30.15      0.55 o 
   5   4   0       12.18       11.26      0.63 o 
   6   4   0        0.65        0.36      0.25 o 
   7   4   0       32.36       25.15      1.75 o 
   8   4   0        3.27        2.40      1.05 o 
   9   4   0       37.36       44.40      3.87 o 
 -10   5   0       81.59       80.22      3.03 o 
  -9   5   0        0.70        2.15      1.35 o 
  -8   5   0       58.22       63.12      3.13 o 
  -7   5   0        0.88        1.66      1.01 o 
  -6   5   0        1.90        2.59      0.66 o 
  -5   5   0      217.60      218.77      3.78 o 
  -4   5   0      551.92      568.50      8.15 o 
  -3   5   0       74.31       75.15      2.65 o 
  -2   5   0      469.36      442.04      8.64 o 
  -1   5   0      216.02      216.50      3.48 o 
   0   5   0       15.01       18.57      0.63 o 
   1   5   0      415.36      444.23      5.67 o 
   2   5   0      323.52      317.12      7.05 o 
   3   5   0      345.26      399.40      7.95 o 
   4   5   0       23.30       23.04      3.51 o 
   5   5   0        3.13        4.70      1.04 o 
   6   5   0      325.69      332.61     11.15 o 
   7   5   0        2.21        2.69      1.24 o 
   8   5   0        1.65        0.71      1.68 o 
   9   5   0        0.02        1.68      1.33 o 
 -11   6   0       18.86       17.76      3.19 o 
 -10   6   0       44.54       46.50      3.59 o 
  -9   6   0       61.50       62.69      2.57 o 
  -8   6   0        5.88        6.56      2.13 o 
  -7   6   0       36.57       39.54      1.83 o 
  -6   6   0      152.49      159.39      5.50 o 
  -5   6   0        7.44        7.60      2.29 o 
  -4   6   0       23.28       25.75      1.62 o 
  -3   6   0       40.88       32.70      3.04 o 
  -2   6   0        0.01        1.31      0.56 o 
  -1   6   0      116.51      106.28      2.81 o 
   0   6   0       18.24       17.59      1.20 o 
   1   6   0       24.05       24.87      0.78 o 
   2   6   0      196.20      201.77      9.13 o 
   3   6   0       13.53       11.60      2.59 o 
   4   6   0      274.32      287.39      5.25 o 
   5   6   0        0.29        0.74      1.54 o 
   6   6   0        2.04        1.79      1.04 o 
   7   6   0       23.79       31.75      1.75 o 
   8   6   0        1.16        1.50      1.31 o 
 -11   7   0       88.00       83.10      4.90 o 
 -10   7   0       44.34       47.44      3.02 o 
  -9   7   0        1.02        0.87      1.25 o 
  -8   7   0       12.65       11.05      3.99 o 
  -7   7   0        8.22        7.97      2.39 o 
  -6   7   0       41.64       46.56      3.07 o 
  -5   7   0       19.40       22.80      1.89 o 
  -4   7   0      214.95      223.36     12.51 o 
  -3   7   0        5.14        7.54      1.61 o 
  -2   7   0       15.82       15.28      1.32 o 
  -1   7   0       54.60       44.20      2.72 o 
   0   7   0        3.00        2.97      0.62 o 
   1   7   0       81.94       85.35      1.78 o 
   2   7   0       18.04       23.20      8.49 o 
   3   7   0       68.61       71.17      2.27 o 
   4   7   0       46.75       45.97      3.70 o 
   5   7   0        6.71        4.53      1.43 o 
   6   7   0       70.78       71.22      5.61 o 
   7   7   0        3.57        4.85      2.48 o 
   8   7   0       13.37        7.95      6.20 o 
 -10   8   0        3.52        6.21      2.67 o 
  -9   8   0       14.60       10.58      3.98 o 
  -8   8   0       11.31       11.35      3.94 o 
  -7   8   0       93.15       94.98      7.58 o 
  -6   8   0      105.66      112.91      4.61 o 
  -5   8   0       26.40       24.79      1.81 o 
  -4   8   0       21.21       18.62      1.39 o 
  -3   8   0      220.30      227.90     10.99 o 
  -2   8   0        9.71       13.21      3.38 o 
  -1   8   0      155.91      155.55      4.64 o 
   0   8   0        3.18        4.08      0.93 o 
   1   8   0       52.44       61.14      2.72 o 
   2   8   0       54.27       59.66      5.46 o 
   3   8   0        3.22        2.80      0.86 o 
   4   8   0       15.16       12.59      3.18 o 
   5   8   0        7.05        7.16      2.95 o 
   6   8   0        0.16        1.24      0.91 o 
   7   8   0        7.57        6.02      1.88 o 
 -10   9   0       40.67       47.43      3.89 o 
  -9   9   0       11.22        6.46      3.16 o 
  -8   9   0        0.19        0.68      0.67 o 
  -7   9   0        0.42        1.04      0.77 o 
  -6   9   0        0.70        2.56      1.11 o 
  -5   9   0        9.02        7.96      3.05 o 
  -4   9   0       11.71       10.84      2.62 o 
  -3   9   0       59.06       55.99      2.90 o 
  -2   9   0      172.58      197.48     12.72 o 
  -1   9   0        9.40        9.08      2.90 o 
   0   9   0       50.10       55.43      3.62 o 
   1   9   0      176.02      193.94      5.58 o 
   2   9   0      188.69      208.48      6.68 o 
   3   9   0       10.43        6.63      1.79 o 
   4   9   0        1.45        1.93      1.40 o 
   5   9   0        1.24        3.36      3.13 o 
   6   9   0        0.00        1.25      1.73 o 
  -9  10   0        6.38        7.52      3.65 o 
  -8  10   0       12.88        7.87      3.52 o 
  -7  10   0        8.94        4.47      2.65 o 
  -6  10   0       43.84       33.27      1.99 o 
  -5  10   0        6.53        4.28      2.17 o 
  -4  10   0        1.83        1.27      1.00 o 
  -3  10   0       13.65       15.75      2.77 o 
  -2  10   0       72.63       93.71      7.84 o 
  -1  10   0        5.36        4.18      3.16 o 
   0  10   0        4.73        4.10      2.41 o 
   1  10   0      172.54      177.65      5.92 o 
   2  10   0       27.90       28.58      4.52 o 
   3  10   0        2.89        2.46      1.56 o 
   4  10   0        3.03        3.03      1.59 o 
  -8  11   0       11.32        7.27      4.01 o 
  -7  11   0        8.50        8.57      4.10 o 
  -6  11   0        0.19        1.17      1.37 o 
  -5  11   0        0.43        0.54      1.02 o 
  -4  11   0        1.71        1.01      1.06 o 
  -3  11   0       30.75       28.97      2.37 o 
  -2  11   0       84.37       75.83      3.54 o 
  -1  11   0        1.20        1.54      2.70 o 
   0  11   0       40.38       38.00      3.16 o 
   1  11   0       10.70        9.08      6.35 o 
   2  11   0        5.23        1.30      0.99 o 
   3  11   0        0.47        0.94      0.83 o 
  -6  12   0        3.35        3.79      1.70 o 
  -5  12   0        4.37        1.86      1.46 o 
  -4  12   0       19.99       14.91      9.36 o 
  -3  12   0       21.62       20.80      8.79 o 
  -2  12   0       71.35       81.35      7.71 o 
  -1  12   0        4.59        7.15      3.25 o 
   0  12   0        9.53        6.62      4.25 o 
  -1 -12   1        5.58        2.60      2.39 o 
   0 -12   1       35.39       29.64      4.69 o 
   1 -12   1       17.18       14.73     10.02 o 
   2 -12   1       12.21       10.98      7.52 o 
   3 -12   1        7.87        6.08      3.48 o 
   4 -12   1       11.83        4.66      2.94 o 
   5 -12   1        5.97        4.70      1.65 o 
   6 -12   1        3.31        3.35      1.40 o 
  -3 -11   1        0.80        0.31      1.20 o 
  -2 -11   1        6.07        4.18      2.90 o 
  -1 -11   1      121.89      138.86      5.78 o 
   0 -11   1        0.72        1.58      1.22 o 
   1 -11   1       33.36       37.00      2.75 o 
   2 -11   1        1.91        1.61      1.09 o 
   3 -11   1       46.84       49.37      6.06 o 
   4 -11   1       30.10       33.40      2.84 o 
   5 -11   1        0.15        0.55      0.84 o 
   6 -11   1        1.63        1.68      1.22 o 
   7 -11   1        5.01        6.12      1.81 o 
   8 -11   1       21.00       15.94      2.31 o 
  -5 -10   1        0.86        1.14      1.84 o 
  -4 -10   1        0.07        0.79      1.05 o 
  -3 -10   1       17.44       10.83      3.83 o 
  -2 -10   1       14.58       20.63      7.54 o 
  -1 -10   1        0.29       -0.03      2.16 o 
   0 -10   1        3.75        5.21      2.64 o 
   1 -10   1        0.85        0.89      1.03 o 
   2 -10   1       79.42       64.04      2.92 o 
   3 -10   1       90.82       95.85      3.10 o 
   4 -10   1        0.00        0.31      0.57 o 
   5 -10   1        2.86        3.20      1.71 o 
   6 -10   1        2.42        2.64      1.50 o 
   7 -10   1       76.85       72.89      6.82 o 
   8 -10   1        1.61        2.12      1.68 o 
   9 -10   1        0.18        0.06      0.92 o 
  -6  -9   1        0.25        3.95      2.19 o 
  -5  -9   1        4.43        4.52      2.94 o 
  -4  -9   1        0.39        0.82      0.85 o 
  -3  -9   1      121.51      127.79      9.01 o 
  -2  -9   1       79.18       79.98      8.56 o 
  -1  -9   1       52.21       51.23      4.65 o 
   0  -9   1        1.39        1.79      0.67 o 
   1  -9   1       61.64       64.15      2.25 o 
   2  -9   1        0.20        1.72      0.84 o 
   3  -9   1        9.86       11.65      2.74 o 
   4  -9   1       18.90       17.81      2.04 o 
   5  -9   1       17.88       18.28      1.67 o 
   6  -9   1        0.03        0.34      0.80 o 
   7  -9   1       56.51       57.77      2.29 o 
   8  -9   1       12.40        8.30      3.75 o 
   9  -9   1       15.59       11.52      4.75 o 
  10  -9   1        1.37        1.17      2.06 o 
  -7  -8   1        1.76        2.35      1.92 o 
  -6  -8   1        3.60        4.43      2.85 o 
  -5  -8   1        4.51        2.53      0.89 o 
  -4  -8   1        6.71        6.37      1.69 o 
  -3  -8   1       10.64        9.99      1.70 o 
  -2  -8   1       53.04       52.72      1.61 o 
  -1  -8   1       55.60       47.09      2.06 o 
   0  -8   1      108.96      111.67      3.30 o 
   1  -8   1       38.40       42.73      3.90 o 
   2  -8   1       85.26       86.63      3.07 o 
   3  -8   1      227.83      223.61      6.26 o 
   4  -8   1        5.74        8.29      3.49 o 
   5  -8   1       98.81       96.97      2.97 o 
   6  -8   1        0.00        2.05      0.95 o 
   7  -8   1        5.53        3.64      1.47 o 
   8  -8   1        3.50        2.32      1.05 o 
   9  -8   1       21.46       23.77      2.22 o 
  10  -8   1        3.76        6.01      3.83 o 
  -8  -7   1        0.04        0.55      1.48 o 
  -7  -7   1       25.12       15.14      8.18 o 
  -6  -7   1      200.71      206.42      3.98 o 
  -5  -7   1       90.20       90.64      2.28 o 
  -4  -7   1        1.32        2.40      0.84 o 
  -3  -7   1        2.42        3.62      0.95 o 
  -2  -7   1        0.38        0.78      0.49 o 
  -1  -7   1       29.39       31.39      1.15 o 
   0  -7   1       19.80       24.82      0.85 o 
   1  -7   1       59.92       55.39      2.21 o 
   2  -7   1       28.03       33.36      4.41 o 
   3  -7   1        0.78        3.20      0.85 o 
   4  -7   1        0.93        1.64      0.92 o 
   5  -7   1        2.76        2.29      0.90 o 
   6  -7   1      118.36      100.79      3.70 o 
   7  -7   1       67.91       66.75      2.50 o 
   8  -7   1      109.83      112.61      4.28 o 
   9  -7   1       25.07       21.24      3.71 o 
  10  -7   1       53.50       50.37      3.92 o 
  11  -7   1       35.71       49.51      5.23 o 
  -9  -6   1       23.66       32.70      2.84 o 
  -8  -6   1       25.65       25.87      3.20 o 
  -7  -6   1       24.09       22.33      7.38 o 
  -6  -6   1        4.21        6.20      1.72 o 
  -5  -6   1       18.45       23.63      2.06 o 
  -4  -6   1       28.90       26.85      0.72 o 
  -3  -6   1       12.82       13.11      0.65 o 
  -2  -6   1       49.41       56.11      1.47 o 
  -1  -6   1       40.37       51.37      1.13 o 
   0  -6   1        0.65        1.82      0.50 o 
   1  -6   1       41.30       31.04      1.07 o 
   2  -6   1       32.92       36.01      3.42 o 
   3  -6   1        5.10        5.55      1.79 o 
   4  -6   1       64.07       67.43      1.98 o 
   5  -6   1        7.57        7.08      2.26 o 
   6  -6   1       56.39       52.46      2.07 o 
   7  -6   1        0.40        2.14      1.07 o 
   8  -6   1        0.66        1.04      0.90 o 
   9  -6   1        0.20        0.57      0.77 o 
  10  -6   1       21.59       24.40      2.10 o 
  11  -6   1        3.84        2.47      3.14 o 
  -9  -5   1        0.06        1.63      1.37 o 
  -8  -5   1        7.46        6.41      4.63 o 
  -7  -5   1       81.70       65.83      2.29 o 
  -6  -5   1      281.50      291.84     10.60 o 
  -5  -5   1      426.13      411.58     11.94 o 
  -4  -5   1        0.00        0.38      0.55 o 
  -3  -5   1      288.19      296.64      3.61 o 
  -2  -5   1       75.19       77.64      1.34 o 
  -1  -5   1       10.08       12.63      0.86 o 
   0  -5   1       10.61       11.99      0.78 o 
   1  -5   1      200.37      206.52      3.00 o 
   2  -5   1       31.10       27.02      2.02 o 
   3  -5   1       11.97        8.26      1.01 o 
   4  -5   1        0.01        0.68      0.67 o 
   5  -5   1       36.30       30.31      1.91 o 
   6  -5   1       64.66       65.38      2.26 o 
   7  -5   1        0.57        2.96      1.25 o 
   8  -5   1       74.66       75.09      2.35 o 
   9  -5   1       60.40       65.29      4.69 o 
  10  -5   1       13.08       13.42      4.79 o 
  11  -5   1        1.04        1.15      1.58 o 
 -10  -4   1        5.50        3.01      2.62 o 
  -9  -4   1        0.36        0.24      1.24 o 
  -8  -4   1        7.02        8.84      5.71 o 
  -7  -4   1       40.96       35.27      1.02 o 
  -6  -4   1      330.04      334.97      6.36 o 
  -5  -4   1       69.99       61.68      1.15 o 
  -4  -4   1        1.71        1.01      0.30 o 
  -3  -4   1     1069.04     1144.29      8.81 o 
  -2  -4   1       17.33       20.50      3.70 o 
  -1  -4   1      307.39      302.19      3.42 o 
   0  -4   1       79.79       80.74      1.28 o 
   1  -4   1     1246.43     1196.62     13.05 o 
   2  -4   1        1.27        5.55      0.55 o 
   3  -4   1       70.17       76.88      1.37 o 
   4  -4   1       53.95       61.88      1.34 o 
   5  -4   1      170.73      173.82      3.19 o 
   6  -4   1       21.17       24.33      1.56 o 
   7  -4   1      224.51      225.08      8.48 o 
   8  -4   1        3.46        4.22      1.37 o 
   9  -4   1       29.75       26.40      3.12 o 
  10  -4   1       91.50       96.07      3.88 o 
  11  -4   1       48.56       42.66      3.73 o 
 -10  -3   1       41.43       45.33      2.98 o 
  -9  -3   1       11.36        8.46      3.60 o 
  -8  -3   1       72.53       65.24      4.20 o 
  -7  -3   1       28.12       21.99      1.45 o 
  -6  -3   1        6.12        7.44      1.18 o 
  -5  -3   1       33.96       28.13      1.57 o 
  -4  -3   1      116.97      127.33      3.02 o 
  -3  -3   1      165.39      181.54      3.60 o 
  -2  -3   1        1.37        3.29      0.84 o 
  -1  -3   1      197.18      175.02      1.51 o 
   0  -3   1      548.36      522.54      4.44 o 
   2  -3   1      283.71      295.22      2.46 o 
   3  -3   1       44.83       55.81      1.37 o 
   4  -3   1       61.80       59.22      1.58 o 
   5  -3   1       50.07       55.86      2.23 o 
   6  -3   1      223.96      217.64      4.30 o 
   7  -3   1       19.52       22.43      1.29 o 
   8  -3   1      298.75      301.59      5.12 o 
   9  -3   1       81.12       90.04      3.80 o 
  10  -3   1       18.17       11.90      4.14 o 
 -11  -2   1        7.98        5.32      4.85 o 
 -10  -2   1        9.13        7.53      3.69 o 
  -9  -2   1        2.54        2.94      1.56 o 
  -8  -2   1      137.46      126.73      5.19 o 
  -7  -2   1      289.86      285.62      9.92 o 
  -6  -2   1       84.18       82.92      1.52 o 
  -5  -2   1        1.54        1.89      0.38 o 
  -4  -2   1      340.45      319.33      5.28 o 
  -3  -2   1       69.61       64.35      1.80 o 
  -2  -2   1       53.84       43.48      0.97 o 
  -1  -2   1      722.93      668.95      7.82 o 
   2  -2   1       23.20       21.68      0.44 o 
   3  -2   1      119.92      124.11      1.70 o 
   4  -2   1       38.41       43.14      0.85 o 
   5  -2   1      607.30      606.45      6.51 o 
   6  -2   1       13.97       14.23      1.56 o 
   7  -2   1      270.41      270.71      5.19 o 
   8  -2   1       45.45       48.73      1.75 o 
   9  -2   1       63.86       63.60      2.48 o 
  10  -2   1       10.31        6.53      3.92 o 
 -11  -1   1        3.94        1.18      1.97 o 
 -10  -1   1        6.19        6.79      2.66 o 
  -9  -1   1       76.66       75.91      3.07 o 
  -7  -1   1       29.98       29.45      2.04 o 
  -6  -1   1       74.23       77.84      1.86 o 
  -5  -1   1      529.32      526.55      5.63 o 
  -4  -1   1      318.63      342.79      3.30 o 
  -3  -1   1      175.75      165.65      2.81 o 
  -2  -1   1     2187.61     2285.22     37.77 o 
  -1  -1   1        1.82        4.90      0.53 o 
   0  -1   1        5.05        5.77      0.23 o 
   2  -1   1      546.27      494.52      3.03 o 
   3  -1   1      274.00      249.94      1.88 o 
   4  -1   1       18.10       15.81      0.65 o 
   5  -1   1        0.01        1.95      0.61 o 
   6  -1   1      112.89      106.33      1.66 o 
   7  -1   1       71.81       72.15      2.39 o 
   8  -1   1        0.16        0.71      0.53 o 
   9  -1   1      122.36      123.35      3.70 o 
 -11   0   1       13.05       12.51      1.71 o 
 -10   0   1       28.36       30.10      2.58 o 
  -9   0   1      247.82      230.86      6.87 o 
  -8   0   1        8.07        6.79      3.22 o 
  -7   0   1        7.22        9.30      2.88 o 
  -6   0   1        0.83        2.03      0.58 o 
  -5   0   1      409.04      422.27     22.20 o 
  -4   0   1     1641.40     1765.14     18.69 o 
  -3   0   1      176.28      182.39      1.66 o 
  -1   0   1      257.18      205.60      1.97 o 
   2   0   1      840.04      769.42      5.52 o 
   3   0   1      114.03      118.31      1.63 o 
   4   0   1      779.83      779.83      7.67 o 
   5   0   1       61.93       56.59      1.05 o 
   6   0   1      133.60      130.45      2.80 o 
   7   0   1      314.35      339.94      6.33 o 
   8   0   1      260.83      254.42      4.84 o 
   9   0   1        1.86        0.64      1.34 o 
 -11   1   1       60.83       67.81      3.11 o 
 -10   1   1        0.09        1.09      0.76 o 
  -9   1   1       51.52       47.92      3.25 o 
  -8   1   1      324.32      333.99     12.64 o 
  -7   1   1      162.44      148.65      4.28 o 
  -6   1   1        0.20        1.37      1.26 o 
  -5   1   1       27.62       28.20      1.29 o 
  -4   1   1       12.47       11.75      0.59 o 
  -3   1   1      499.69      457.18      7.61 o 
  -2   1   1      164.23      157.11      1.88 o 
  -1   1   1        1.85        2.68      0.28 o 
   0   1   1       97.74       83.36      1.75 o 
   2   1   1      379.68      341.33      1.81 o 
   3   1   1       44.84       42.31      0.65 o 
   4   1   1        0.00        1.08      0.31 o 
   5   1   1        0.00        0.50      0.31 o 
   6   1   1       11.14        8.49      1.24 o 
   7   1   1      113.71      104.59      3.69 o 
   8   1   1       59.27       64.04      2.62 o 
   9   1   1       20.24       16.68      1.96 o 
 -11   2   1        0.14        0.90      0.65 o 
 -10   2   1       37.71       35.48      2.59 o 
  -9   2   1      102.31      106.87      3.51 o 
  -8   2   1       53.65       50.16      4.50 o 
  -7   2   1       26.97       28.08      1.59 o 
  -6   2   1       92.46       98.33      2.76 o 
  -5   2   1       99.22      110.16      4.37 o 
  -4   2   1       14.03       13.51      0.74 o 
  -3   2   1       87.32       81.02      1.00 o 
  -2   2   1        5.58        4.74      0.38 o 
  -1   2   1      493.24      418.98      2.74 o 
   0   2   1      264.41      209.65      3.58 o 
   1   2   1       92.28       90.42      1.16 o 
   2   2   1        6.82        9.87      0.40 o 
   3   2   1      139.17      149.53      1.65 o 
   4   2   1     1090.22     1143.44     13.69 o 
   5   2   1       11.02       10.15      0.79 o 
   6   2   1      160.29      164.25      2.90 o 
   7   2   1       32.39       32.57      1.77 o 
   8   2   1       15.18       17.95      1.97 o 
   9   2   1       43.90       44.03      3.16 o 
 -11   3   1        3.17        4.57      3.67 o 
 -10   3   1        0.39        1.07      1.56 o 
  -9   3   1       91.76      104.95      3.64 o 
  -8   3   1      238.16      240.81      5.33 o 
  -7   3   1      110.60       99.24      2.85 o 
  -6   3   1        2.98        2.45      1.03 o 
  -5   3   1      465.98      486.48      5.86 o 
  -4   3   1      222.22      199.20      3.79 o 
  -3   3   1      182.91      178.23      3.10 o 
  -2   3   1        1.46        3.35      0.90 o 
  -1   3   1       50.41       45.06      1.16 o 
   0   3   1       87.50       98.02      1.50 o 
   1   3   1        9.11        8.35      0.82 o 
   2   3   1       35.61       38.38      1.57 o 
   3   3   1      331.68      342.55      7.95 o 
   4   3   1      444.11      475.78      5.00 o 
   5   3   1      206.46      210.93      7.38 o 
   6   3   1      107.64      101.04      3.06 o 
   7   3   1       73.87       68.81      2.07 o 
   8   3   1        1.11        4.95      1.77 o 
   9   3   1       17.37       20.43      2.02 o 
 -11   4   1        1.01        1.77      0.95 o 
 -10   4   1       92.59       89.81      3.43 o 
  -9   4   1      116.29      130.66      4.08 o 
  -8   4   1      255.79      275.28      5.02 o 
  -7   4   1       59.26       50.76      2.08 o 
  -6   4   1      224.17      230.02      9.20 o 
  -5   4   1      156.52      154.58      7.70 o 
  -4   4   1       14.79       15.16      1.31 o 
  -3   4   1       32.86       46.63      4.53 o 
  -2   4   1        4.89        5.32      1.24 o 
  -1   4   1        7.10        4.18      0.87 o 
   0   4   1      210.46      187.38      2.24 o 
   1   4   1       83.12       81.26      1.39 o 
   2   4   1       79.23       86.16      4.16 o 
   3   4   1       16.34       11.41      1.20 o 
   4   4   1        0.45        0.32      0.51 o 
   5   4   1       99.58       96.27      1.72 o 
   6   4   1        1.30        1.36      0.77 o 
   7   4   1        6.22        4.03      0.80 o 
   8   4   1        4.22        1.17      0.99 o 
   9   4   1       33.99       26.29      7.31 o 
 -11   5   1        0.81        1.03      1.36 o 
 -10   5   1      104.48      119.41      4.25 o 
  -9   5   1        2.04        2.55      1.50 o 
  -8   5   1      214.11      219.98      3.66 o 
  -7   5   1        3.61        3.58      1.12 o 
  -6   5   1       80.71       77.43      3.21 o 
  -5   5   1        0.42        2.41      1.08 o 
  -4   5   1       36.26       41.29      1.53 o 
  -3   5   1      241.72      272.33      3.91 o 
  -2   5   1      578.55      584.52      5.47 o 
  -1   5   1      136.62      156.80      2.18 o 
   0   5   1      363.17      342.34      3.97 o 
   1   5   1       74.02       80.75      2.75 o 
   2   5   1      270.89      300.21      5.58 o 
   3   5   1        1.44        1.52      1.01 o 
   4   5   1       66.20       60.15      2.28 o 
   5   5   1       13.63       13.42      1.10 o 
   6   5   1       62.00       61.65      2.94 o 
   7   5   1      106.87      108.34      2.58 o 
   8   5   1       10.90       11.00      2.02 o 
 -11   6   1        2.72        1.52      1.96 o 
 -10   6   1       16.71       11.54      7.28 o 
  -9   6   1       21.40       20.59      3.26 o 
  -8   6   1       22.39       21.46      1.88 o 
  -7   6   1       24.19       22.28      1.76 o 
  -6   6   1       69.01       67.26      2.55 o 
  -5   6   1        1.42        2.79      0.98 o 
  -4   6   1        0.38        1.86      1.34 o 
  -3   6   1        2.30        3.46      0.86 o 
  -2   6   1      264.95      266.21      5.78 o 
  -1   6   1       29.85       27.18      0.97 o 
   0   6   1       53.36       50.77      1.16 o 
   1   6   1       78.71       80.77      2.88 o 
   2   6   1       84.92       80.93      6.03 o 
   3   6   1      121.56      118.52      3.73 o 
   4   6   1       36.54       36.42      2.44 o 
   5   6   1       10.55        9.24      1.64 o 
   6   6   1      173.22      183.88      7.40 o 
   7   6   1       23.17       27.91      4.99 o 
   8   6   1       12.57        9.47      6.23 o 
 -11   7   1        4.27        1.74      1.19 o 
 -10   7   1      123.03      128.67     12.16 o 
  -9   7   1       14.92       12.05      4.19 o 
  -8   7   1       43.50       42.12      2.21 o 
  -7   7   1       20.64       20.93      2.58 o 
  -6   7   1      108.55      102.08      6.23 o 
  -5   7   1       32.53       33.68      1.84 o 
  -4   7   1        1.10        3.65      1.13 o 
  -3   7   1       30.07       35.84      2.07 o 
  -2   7   1       40.03       39.52      2.42 o 
  -1   7   1       50.76       49.02      1.35 o 
   0   7   1       26.01       26.17      0.94 o 
   1   7   1        2.16        1.98      0.62 o 
   2   7   1      312.52      322.86      6.58 o 
   3   7   1      123.87      114.53      3.05 o 
   4   7   1       28.79       24.88      1.80 o 
   5   7   1       58.77       61.66      3.84 o 
   6   7   1       16.00       16.39      4.67 o 
   7   7   1       23.58       20.83      4.99 o 
 -10   8   1        4.87        2.19      1.33 o 
  -9   8   1       14.42       11.82      5.39 o 
  -8   8   1       30.39       32.55      2.01 o 
  -7   8   1       70.05       74.58      3.00 o 
  -6   8   1       82.52       68.43      2.90 o 
  -5   8   1       43.23       42.30      3.80 o 
  -4   8   1        0.05        0.57      0.60 o 
  -3   8   1       24.34       23.89      1.46 o 
  -2   8   1       96.93      102.15      3.24 o 
  -1   8   1        9.02        6.86      1.82 o 
   0   8   1        0.24        1.01      1.20 o 
   1   8   1       98.68      108.48      6.54 o 
   2   8   1        6.29        4.70      1.36 o 
   3   8   1      124.37      127.92      3.93 o 
   4   8   1        1.74        1.00      0.96 o 
   5   8   1        9.78        7.53      1.93 o 
   6   8   1       65.10       75.19      4.11 o 
 -10   9   1       15.07       10.74      6.74 o 
  -9   9   1        1.37        1.05      0.94 o 
  -8   9   1        9.75        6.75      2.58 o 
  -7   9   1       34.65       40.23      2.19 o 
  -6   9   1        1.71        2.64      1.83 o 
  -5   9   1        1.89        3.00      1.36 o 
  -4   9   1       34.04       30.79      2.10 o 
  -3   9   1        0.32        0.50      0.83 o 
  -2   9   1      162.27      159.21     10.50 o 
  -1   9   1       24.38       24.41      2.29 o 
   0   9   1       41.91       44.33      4.20 o 
   1   9   1       52.72       50.68      3.25 o 
   2   9   1       47.75       43.61      2.58 o 
   3   9   1        1.61        1.50      1.01 o 
   4   9   1        2.71        1.82      1.13 o 
   5   9   1        1.63        1.57      0.96 o 
  -9  10   1       18.93       25.70      4.09 o 
  -8  10   1       13.52       11.54      5.85 o 
  -7  10   1        2.17        1.67      1.77 o 
  -6  10   1        0.21        1.06      1.14 o 
  -5  10   1        4.14        3.32      1.58 o 
  -4  10   1        4.77        2.55      1.17 o 
  -3  10   1        3.11        3.38      1.52 o 
  -2  10   1      207.85      238.11     11.51 o 
  -1  10   1        7.29        7.39      5.66 o 
   0  10   1        5.26        5.14      3.12 o 
   1  10   1        5.26        5.51      4.27 o 
   2  10   1       54.27       55.88      2.45 o 
   3  10   1       32.43       29.19      2.40 o 
   4  10   1        0.07        0.76      0.81 o 
  -8  11   1        2.23        2.36      1.69 o 
  -7  11   1        3.54        2.94      1.19 o 
  -6  11   1       55.22       49.58      5.03 o 
  -5  11   1        2.95        1.80      1.26 o 
  -4  11   1       32.81       33.59      3.27 o 
  -3  11   1        0.37        1.39      0.81 o 
  -2  11   1       12.17        5.32      2.95 o 
  -1  11   1        2.64        2.61      2.38 o 
   0  11   1        1.51        2.30      1.25 o 
   1  11   1       35.94       38.60      3.48 o 
   2  11   1       15.13       12.35      5.78 o 
  -5  12   1        0.42        0.21      1.55 o 
  -4  12   1       12.40       10.07      7.49 o 
  -3  12   1       19.42       22.14      3.09 o 
  -2  12   1        3.41       -0.65      1.78 o 
  -1  12   1       16.74       24.48      4.26 o 
   2 -13   2        1.14        1.53      1.79 o 
   3 -13   2        0.13        0.54      1.19 o 
   4 -13   2       59.89       68.51      3.73 o 
  -2 -12   2        2.05        2.17      1.94 o 
  -1 -12   2        5.73        5.40      3.33 o 
   0 -12   2       92.16      103.95      6.35 o 
   1 -12   2       15.76       18.91      9.19 o 
   2 -12   2        1.42        2.02      1.96 o 
   3 -12   2       14.75       20.61      2.06 o 
   4 -12   2        2.12        4.11      1.29 o 
   5 -12   2        0.17        1.15      0.95 o 
   6 -12   2       18.22       30.44      2.40 o 
   7 -12   2        0.14        0.34      0.68 o 
  -4 -11   2        0.01        1.51      2.08 o 
  -3 -11   2        0.05        0.90      1.63 o 
  -2 -11   2       47.42       44.48     12.07 o 
  -1 -11   2       27.03       33.07      4.45 o 
   0 -11   2       29.30       27.42      4.20 o 
   1 -11   2        1.71        1.34      1.31 o 
   2 -11   2        0.11        1.04      0.95 o 
   3 -11   2        2.00        5.94      1.66 o 
   4 -11   2       25.61       30.40      2.66 o 
   5 -11   2       23.36       25.71      4.65 o 
   6 -11   2        1.49        1.11      1.12 o 
   7 -11   2       11.23       11.20      5.66 o 
   8 -11   2        7.52        7.35      4.12 o 
  -5 -10   2       12.32       12.60      6.57 o 
  -4 -10   2       13.28        9.41      5.51 o 
  -3 -10   2        0.06        0.77      0.92 o 
  -2 -10   2        0.19        2.08      2.15 o 
  -1 -10   2       16.52       19.49      2.30 o 
   0 -10   2        1.09        2.52      0.92 o 
   1 -10   2       65.11       60.08      2.54 o 
   2 -10   2       68.99       79.87      6.09 o 
   3 -10   2        1.65        1.96      0.81 o 
   4 -10   2       61.04       55.14      3.46 o 
   5 -10   2        0.00        0.38      0.83 o 
   6 -10   2        0.02        0.05      1.22 o 
   7 -10   2        0.77        1.42      1.16 o 
   8 -10   2        5.27        2.90      1.30 o 
   9 -10   2       15.76       15.33      2.95 o 
  -6  -9   2        1.76        1.59      2.07 o 
  -5  -9   2       13.70        8.11      5.10 o 
  -4  -9   2        9.34        8.16      2.95 o 
  -3  -9   2        1.61        4.02      2.03 o 
  -2  -9   2       38.23       38.81      4.38 o 
  -1  -9   2        1.53        1.28      1.90 o 
   0  -9   2        3.55        5.51      2.05 o 
   1  -9   2       45.65       44.85      2.48 o 
   2  -9   2       23.78       22.34      1.78 o 
   3  -9   2       37.20       33.57      1.80 o 
   4  -9   2        0.24        1.01      0.75 o 
   5  -9   2       35.64       36.05      3.00 o 
   6  -9   2        6.59        3.02      1.16 o 
   7  -9   2        0.00        1.30      1.27 o 
   8  -9   2       31.11       24.96      1.77 o 
   9  -9   2       21.97       14.47      5.62 o 
  10  -9   2        0.80        0.62      1.17 o 
  -7  -8   2       22.67       28.76      2.81 o 
  -6  -8   2        0.19       -0.55      1.74 o 
  -5  -8   2        0.93        1.59      0.72 o 
  -4  -8   2       93.96       99.85      2.45 o 
  -3  -8   2       53.35       58.51      4.49 o 
  -2  -8   2       24.22       23.17      1.20 o 
  -1  -8   2       54.84       48.35      1.95 o 
   0  -8   2        8.61       10.28      1.55 o 
   1  -8   2      200.21      208.84      4.80 o 
   2  -8   2      117.47      124.57      4.19 o 
   3  -8   2       17.99       19.60      2.26 o 
   4  -8   2        4.04        5.37      1.11 o 
   5  -8   2        1.36        1.36      0.84 o 
   6  -8   2       17.62       12.15      2.20 o 
   7  -8   2       11.07       10.95      2.49 o 
   8  -8   2        0.54        0.88      0.71 o 
   9  -8   2       11.09       10.36      4.09 o 
  10  -8   2       30.44       31.00      3.31 o 
  -8  -7   2        2.27        0.28      1.53 o 
  -7  -7   2       11.78        7.21      4.21 o 
  -6  -7   2        7.65        6.21      2.68 o 
  -5  -7   2      258.04      276.45      4.20 o 
  -4  -7   2        0.55        0.77      0.42 o 
  -3  -7   2        7.76        6.30      1.60 o 
  -2  -7   2      340.92      362.64      5.01 o 
  -1  -7   2      149.59      144.96      3.62 o 
   0  -7   2        2.04        4.58      1.00 o 
   1  -7   2       10.08        9.20      3.54 o 
   2  -7   2      550.94      562.32     17.76 o 
   3  -7   2       22.40       18.52      1.27 o 
   4  -7   2       74.42       74.90      2.48 o 
   5  -7   2      107.26      101.60      2.80 o 
   6  -7   2        4.34        3.02      1.49 o 
   7  -7   2       53.81       52.14      5.31 o 
   8  -7   2        6.07        5.52      1.78 o 
   9  -7   2       16.75       22.35      2.43 o 
  10  -7   2        2.81        4.61      2.98 o 
  11  -7   2       36.55       32.84      9.83 o 
  -9  -6   2        0.30       -0.26      1.72 o 
  -8  -6   2        0.64        0.30      1.37 o 
  -7  -6   2       24.51       24.56      9.96 o 
  -6  -6   2       79.83       78.92      1.75 o 
  -5  -6   2       53.05       55.15      1.13 o 
  -4  -6   2       17.36       18.28      0.81 o 
  -3  -6   2       90.89       94.79      3.96 o 
  -2  -6   2      161.16      172.38      2.83 o 
  -1  -6   2      849.85      895.68      8.96 o 
   0  -6   2       70.00       70.55      3.06 o 
   1  -6   2        2.02        5.64      1.75 o 
   2  -6   2      721.39      674.33     26.16 o 
   3  -6   2       32.43       34.28      1.38 o 
   4  -6   2      138.44      136.84      2.98 o 
   5  -6   2       34.58       31.12      2.44 o 
   6  -6   2        3.70        4.59      1.23 o 
   7  -6   2       45.45       52.00      1.77 o 
   8  -6   2       11.86        9.48      3.08 o 
   9  -6   2       59.94       65.71      7.32 o 
  10  -6   2        2.32        1.60      2.70 o 
  11  -6   2       41.54       38.61      5.50 o 
 -10  -5   2        4.19        4.15      3.96 o 
  -9  -5   2        5.31        6.07      3.65 o 
  -8  -5   2       46.15       45.94      6.73 o 
  -7  -5   2       16.48       15.74      2.19 o 
  -6  -5   2       17.81       15.74      1.00 o 
  -5  -5   2       99.36       88.84      2.58 o 
  -4  -5   2       21.05       22.54      1.33 o 
  -3  -5   2       95.87       97.65      2.37 o 
  -2  -5   2        2.24        3.94      0.52 o 
  -1  -5   2      241.56      249.31      3.55 o 
   0  -5   2      121.87      144.68      2.26 o 
   1  -5   2       43.89       50.07      1.26 o 
   2  -5   2      163.71      208.30      3.83 o 
   3  -5   2       26.57       29.24      1.14 o 
   4  -5   2        0.00        1.17      0.55 o 
   5  -5   2       32.57       30.58      2.76 o 
   6  -5   2        7.13       10.25      2.32 o 
   7  -5   2       79.75       77.76      2.98 o 
   8  -5   2        1.51        1.73      1.17 o 
   9  -5   2        0.11        0.32      0.67 o 
  10  -5   2        6.46        6.09      2.93 o 
  11  -5   2        0.26        0.34      1.49 o 
 -10  -4   2       11.42       11.50      6.00 o 
  -9  -4   2       14.66        8.38      7.15 o 
  -8  -4   2        4.68        3.72      1.21 o 
  -7  -4   2       41.36       31.22      1.20 o 
  -6  -4   2      641.54      649.75     13.74 o 
  -5  -4   2       74.72       75.28      2.20 o 
  -4  -4   2      204.96      207.16      4.42 o 
  -3  -4   2        8.13        8.84      0.61 o 
  -2  -4   2      188.49      202.77      2.87 o 
  -1  -4   2      362.63      356.24      5.45 o 
   0  -4   2        0.59        8.56      0.60 o 
   1  -4   2     4377.51     5268.32     93.83 o 
   2  -4   2      459.45      485.45      4.75 o 
   3  -4   2      512.84      495.13      6.22 o 
   4  -4   2      205.77      214.93      2.43 o 
   5  -4   2       78.36       79.52      1.77 o 
   6  -4   2       19.00       21.81      1.16 o 
   7  -4   2       30.90       29.42      1.97 o 
   8  -4   2      149.06      153.55      6.05 o 
   9  -4   2        6.34        8.64      2.75 o 
  10  -4   2       27.10       25.70      2.46 o 
  11  -4   2       36.96       33.66      5.35 o 
 -11  -3   2        6.45        4.85      3.86 o 
 -10  -3   2       50.06       52.15      4.20 o 
  -9  -3   2        6.85        5.03      4.74 o 
  -8  -3   2        9.63       12.13      3.76 o 
  -7  -3   2       19.54       16.39      6.56 o 
  -6  -3   2        2.95        4.73      0.62 o 
  -5  -3   2      101.31      118.34      2.12 o 
  -4  -3   2       87.07       77.00      1.70 o 
  -3  -3   2       62.40       69.02      1.16 o 
  -2  -3   2      192.70      198.79      2.10 o 
  -1  -3   2      240.82      244.48      2.79 o 
   0  -3   2     1605.05     1467.82     10.99 o 
   1  -3   2       11.70       11.85      0.57 o 
   3  -3   2       26.09       32.12      1.08 o 
   4  -3   2       28.05       28.39      0.84 o 
   5  -3   2       16.11       15.82      1.70 o 
   6  -3   2       37.81       40.84      2.05 o 
   7  -3   2       56.29       51.89      1.32 o 
   8  -3   2       32.66       33.93      1.62 o 
   9  -3   2       17.57       18.32      1.88 o 
  10  -3   2       54.65       53.77      3.30 o 
  11  -3   2        9.48        4.58      3.46 o 
 -11  -2   2       53.76       58.34      3.66 o 
 -10  -2   2       19.11       21.15      4.33 o 
  -9  -2   2       39.10       28.03      2.92 o 
  -8  -2   2       19.38       20.41      2.47 o 
  -7  -2   2      132.53      134.76      4.69 o 
  -6  -2   2        0.04        0.42      0.40 o 
  -5  -2   2       14.58       22.39      1.57 o 
  -4  -2   2      122.86      149.72      2.76 o 
  -3  -2   2      990.57     1032.93     10.18 o 
  -2  -2   2       17.92       23.85      0.91 o 
  -1  -2   2      791.09      768.80      6.29 o 
   0  -2   2      207.15      182.29      3.88 o 
   2  -2   2     1514.28     1488.34     14.42 o 
   3  -2   2      160.77      156.25      1.75 o 
   4  -2   2      360.44      345.01      4.34 o 
   5  -2   2        0.32        0.11      0.34 o 
   6  -2   2        2.71        3.43      0.85 o 
   7  -2   2       21.05       23.33      0.85 o 
   8  -2   2      476.08      513.80      5.81 o 
   9  -2   2        4.22        1.02      1.23 o 
  10  -2   2        7.61        4.84      2.64 o 
 -11  -1   2       43.73       41.86      4.35 o 
 -10  -1   2       30.72       39.31      4.21 o 
  -9  -1   2        0.02        1.15      0.92 o 
  -8  -1   2      251.47      270.30      6.74 o 
  -7  -1   2      134.75      134.90      2.93 o 
  -6  -1   2        0.73        0.18      0.40 o 
  -5  -1   2        6.41        7.36      0.44 o 
  -4  -1   2       78.19       63.89      1.56 o 
  -3  -1   2       50.24       51.01      2.05 o 
  -2  -1   2     1617.25     1564.64     14.63 o 
  -1  -1   2       36.13       27.32      0.37 o 
   0  -1   2      604.91      518.04      2.72 o 
   2  -1   2       47.24       45.94      0.98 o 
   3  -1   2       52.56       56.97      1.02 o 
   4  -1   2       55.30       50.03      0.76 o 
   5  -1   2      399.08      417.80      3.52 o 
   6  -1   2      112.34      113.10      3.05 o 
   7  -1   2      131.23      138.35      4.13 o 
   8  -1   2       38.57       41.03      3.33 o 
   9  -1   2       31.19       29.03      2.84 o 
 -12   0   2        1.08        1.81      2.47 o 
 -11   0   2        3.11        3.55      3.34 o 
 -10   0   2       31.78       31.39      2.91 o 
  -9   0   2      208.47      196.86      5.59 o 
  -8   0   2      187.80      167.84      5.07 o 
  -7   0   2      268.42      260.28      4.55 o 
  -6   0   2        0.03        0.68      0.51 o 
  -5   0   2       82.27      112.47      2.10 o 
  -4   0   2     1016.77     1022.18     18.52 o 
  -3   0   2       72.90       68.88      1.28 o 
  -1   0   2      344.79      316.95      3.97 o 
   0   0   2     1129.08     1088.88     12.19 o 
   2   0   2      215.05      202.71      1.60 o 
   3   0   2      592.54      594.11      7.39 o 
   4   0   2       12.73        9.75      0.45 o 
   5   0   2      303.28      317.67      6.42 o 
   6   0   2        1.21        1.44      0.38 o 
   7   0   2        0.06        0.57      0.47 o 
   8   0   2        0.69        1.17      0.68 o 
 -12   1   2        4.12        1.67      1.88 o 
 -11   1   2       40.53       54.18      4.53 o 
 -10   1   2        7.96        4.80      1.96 o 
  -9   1   2       67.55       76.41      3.10 o 
  -8   1   2       10.01       11.53      4.91 o 
  -7   1   2        7.40        9.80      3.61 o 
  -6   1   2        3.55        5.60      2.72 o 
  -5   1   2       11.88       25.10      1.41 o 
  -4   1   2     1666.03     1642.40     19.71 o 
  -3   1   2        3.48        2.46      0.39 o 
  -2   1   2      640.07      616.27      9.81 o 
   2   1   2      138.61      135.53      1.27 o 
   3   1   2        1.38        1.76      0.35 o 
   4   1   2      173.38      198.06      2.95 o 
   5   1   2      341.53      370.71      5.05 o 
   6   1   2       79.09       81.82      2.69 o 
   7   1   2       55.87       43.52      2.95 o 
   8   1   2       11.15        9.09      3.34 o 
 -12   2   2       14.74       11.10      5.86 o 
 -11   2   2        0.31        0.64      1.48 o 
 -10   2   2        3.30        2.58      3.39 o 
  -9   2   2      132.39      137.82      4.09 o 
  -8   2   2       53.17       55.12      3.80 o 
  -7   2   2       45.96       43.42      2.54 o 
  -6   2   2       52.27       49.92      2.06 o 
  -5   2   2      486.36      457.21      7.29 o 
  -4   2   2        3.07        7.98      3.25 o 
  -3   2   2      312.87      272.80      3.14 o 
  -2   2   2        0.66        1.40      0.52 o 
  -1   2   2      396.05      326.55      3.23 o 
   0   2   2     3221.86     3664.65     60.32 o 
   1   2   2      481.09      491.18      3.18 o 
   2   2   2      143.27      162.60      2.15 o 
   3   2   2       95.78      100.48      1.50 o 
   4   2   2      214.85      187.29      1.91 o 
   5   2   2       78.47       82.70      1.65 o 
   6   2   2      151.38      146.62      4.35 o 
   7   2   2       14.43       13.26      2.91 o 
   8   2   2      137.36      129.88      6.16 o 
   9   2   2        0.23        1.02      1.09 o 
 -12   3   2        1.64        0.85      1.30 o 
 -11   3   2       19.69       25.70      2.72 o 
 -10   3   2       37.62       29.52      5.67 o 
  -9   3   2       55.41       51.51      2.96 o 
  -8   3   2        6.87        6.30      2.43 o 
  -7   3   2      110.50      105.73      4.77 o 
  -6   3   2       11.17       13.10      1.84 o 
  -5   3   2       19.42       21.34      2.04 o 
  -4   3   2      332.17      339.92      7.61 o 
  -3   3   2     1170.74     1156.29     22.71 o 
  -2   3   2      255.13      243.72      2.95 o 
  -1   3   2      659.01      615.86      8.42 o 
   0   3   2       92.12       85.68      1.39 o 
   1   3   2       33.56       33.53      0.66 o 
   2   3   2      224.27      236.38      4.37 o 
   3   3   2      563.33      561.65      7.46 o 
   4   3   2       12.57       14.88      1.30 o 
   5   3   2        6.20        5.51      0.75 o 
   6   3   2       95.18       95.54      2.45 o 
   7   3   2       36.88       39.83      5.02 o 
   8   3   2        2.79        2.87      1.16 o 
   9   3   2       10.07       11.40      1.65 o 
 -12   4   2       12.81        8.42      6.48 o 
 -11   4   2        0.15        0.71      1.16 o 
 -10   4   2        0.00       -0.04      1.41 o 
  -9   4   2      292.32      326.78      7.92 o 
  -8   4   2        7.66        9.56      3.43 o 
  -7   4   2      256.64      273.85      7.14 o 
  -6   4   2        0.09        0.49      0.52 o 
  -5   4   2      117.89      122.77      3.34 o 
  -4   4   2       23.91       24.19      1.82 o 
  -3   4   2        0.05        1.32      0.74 o 
  -2   4   2       58.06       58.13      2.93 o 
  -1   4   2      221.64      211.64      5.96 o 
   0   4   2       45.76       55.83      1.71 o 
   1   4   2        0.04        0.25      0.13 o 
   2   4   2       25.27       22.30      3.46 o 
   3   4   2      255.19      261.11      4.90 o 
   4   4   2       21.60       18.84      1.84 o 
   5   4   2      146.23      140.40      2.97 o 
   6   4   2        0.87        0.80      0.59 o 
   7   4   2        2.05        1.09      0.79 o 
   8   4   2        0.68        1.59      0.93 o 
 -12   5   2        4.83        4.53      2.71 o 
 -11   5   2        1.06        2.09      1.86 o 
 -10   5   2       70.79       68.59      4.39 o 
  -9   5   2       18.38       15.64      6.41 o 
  -8   5   2      198.80      199.56      8.52 o 
  -7   5   2       98.28      109.22      3.49 o 
  -6   5   2       45.33       39.05      1.89 o 
  -5   5   2      229.35      235.68      4.55 o 
  -4   5   2       98.02       86.75      2.67 o 
  -3   5   2      563.28      555.92     10.72 o 
  -2   5   2      197.16      196.70     10.53 o 
  -1   5   2      285.56      294.67      4.72 o 
   0   5   2       17.64       16.34      1.55 o 
   1   5   2       47.38       41.71      1.95 o 
   2   5   2        0.75        2.35      1.22 o 
   3   5   2       55.09       44.79      1.68 o 
   4   5   2        6.79        6.49      1.44 o 
   5   5   2       57.46       51.45      2.85 o 
   6   5   2       29.71       28.96      1.56 o 
   7   5   2        0.04        1.27      0.78 o 
   8   5   2        1.75        2.65      1.29 o 
 -11   6   2        0.13        0.30      1.48 o 
 -10   6   2        4.33        3.43      2.07 o 
  -9   6   2       28.26       44.47      2.75 o 
  -8   6   2        1.96        3.42      1.42 o 
  -7   6   2       13.19       16.96      2.05 o 
  -6   6   2       14.28       15.45      4.07 o 
  -5   6   2      215.33      223.40      9.66 o 
  -4   6   2       12.54       14.20      1.14 o 
  -3   6   2      278.28      288.69     15.12 o 
  -2   6   2        7.22        7.73      2.16 o 
  -1   6   2       56.94       68.11      1.98 o 
   0   6   2        0.41        0.31      0.47 o 
   1   6   2       39.43       41.28      2.66 o 
   2   6   2      430.29      479.48     11.24 o 
   3   6   2      125.10      121.66      3.27 o 
   4   6   2        6.64        4.82      1.27 o 
   5   6   2       77.97       81.64      4.73 o 
   6   6   2        8.30        9.87      3.03 o 
   7   6   2        9.14        7.18      3.67 o 
 -11   7   2        0.33        0.45      1.00 o 
 -10   7   2       46.53       44.94      3.03 o 
  -9   7   2       69.54       76.12      3.70 o 
  -8   7   2       32.59       30.23      3.27 o 
  -7   7   2       12.07       13.28      3.91 o 
  -6   7   2       71.78       74.16      2.87 o 
  -5   7   2       10.24        9.55      3.19 o 
  -4   7   2        4.20        5.86      1.87 o 
  -3   7   2        6.22        6.20      2.02 o 
  -2   7   2       53.36       52.99      2.70 o 
  -1   7   2      127.21      128.10      2.94 o 
   0   7   2        8.75        8.92      1.63 o 
   1   7   2        1.47        1.46      1.33 o 
   2   7   2       25.88       19.64      1.95 o 
   3   7   2      337.24      354.05      4.72 o 
   4   7   2       15.71       14.60      4.65 o 
   5   7   2       14.60       23.71      3.75 o 
   6   7   2        4.42        2.27      1.56 o 
   7   7   2       17.89        7.99      6.95 o 
 -10   8   2        4.38        4.90      2.78 o 
  -9   8   2       28.28       33.96      6.14 o 
  -8   8   2        7.51        8.90      4.23 o 
  -7   8   2        3.89        4.30      2.53 o 
  -6   8   2       67.36       69.62      2.75 o 
  -5   8   2        4.62        4.29      1.22 o 
  -4   8   2       17.75       12.25      4.67 o 
  -3   8   2        4.04        4.08      2.75 o 
  -2   8   2       11.18       12.55      4.83 o 
  -1   8   2      250.17      256.24      5.57 o 
   0   8   2       73.54       66.97      3.00 o 
   1   8   2       39.52       36.73      4.82 o 
   2   8   2      257.74      288.77      4.42 o 
   3   8   2        0.40        0.86      0.69 o 
   4   8   2        1.55        1.05      0.70 o 
   5   8   2       25.98       27.94      3.02 o 
   6   8   2        8.94        5.32      3.65 o 
 -10   9   2        6.91        6.89      4.35 o 
  -9   9   2       11.09        9.03      4.20 o 
  -8   9   2        3.59        3.75      2.57 o 
  -7   9   2       58.99       59.52      3.75 o 
  -6   9   2       24.36       22.32      8.76 o 
  -5   9   2       17.75       15.81      2.11 o 
  -4   9   2        1.08        0.45      1.21 o 
  -3   9   2        0.09        0.81      1.26 o 
  -2   9   2        8.20       11.53      3.08 o 
  -1   9   2       37.47       35.74      2.55 o 
   0   9   2        1.68        1.46      2.02 o 
   1   9   2        4.48        2.96      2.48 o 
   2   9   2       43.87       44.04      3.54 o 
   3   9   2        0.00        0.86      0.97 o 
   4   9   2        1.16        0.78      0.75 o 
   5   9   2        9.63        5.78      3.17 o 
  -9  10   2        7.82        4.49      3.67 o 
  -8  10   2       19.28       13.26      6.56 o 
  -7  10   2      115.34      116.86      4.67 o 
  -6  10   2        1.81        1.35      2.34 o 
  -5  10   2        8.34       10.58      2.38 o 
  -4  10   2        1.89        1.20      1.34 o 
  -3  10   2        3.39        1.69      1.76 o 
  -2  10   2      143.39      140.10      5.02 o 
  -1  10   2       99.42      112.86      5.00 o 
   0  10   2       35.50       37.07      3.65 o 
   1  10   2        6.31        4.87      2.56 o 
   2  10   2        0.06        0.56      0.98 o 
   3  10   2       12.30        9.17      5.14 o 
  -7  11   2        0.07       -0.14      1.57 o 
  -6  11   2        0.46        0.87      1.24 o 
  -5  11   2       14.48        6.74      2.19 o 
  -4  11   2        0.00        0.64      1.17 o 
  -3  11   2        2.77        2.84      1.88 o 
  -2  11   2       11.20       13.62      6.04 o 
  -1  11   2       32.22       33.04      2.87 o 
   0  11   2        1.96        0.74      1.90 o 
   1  11   2        1.78        0.73      0.92 o 
   1 -13   3        1.66        1.41      2.29 o 
   2 -13   3        6.54        6.08      2.96 o 
   3 -13   3        7.98        3.93      3.07 o 
   4 -13   3        4.99        2.71      1.63 o 
  -2 -12   3        3.64        2.97      2.19 o 
  -1 -12   3        0.02        1.70      1.64 o 
   0 -12   3        7.82        7.16      5.56 o 
   1 -12   3        0.19        0.43      1.72 o 
   2 -12   3        1.49        0.09      1.05 o 
   3 -12   3        0.02        0.09      0.91 o 
   4 -12   3        7.07        6.22      2.47 o 
   5 -12   3        0.01        0.60      1.06 o 
   6 -12   3        3.75        3.20      1.38 o 
   7 -12   3        3.55        4.06      2.08 o 
  -4 -11   3        0.17        1.82      2.35 o 
  -3 -11   3        3.24        2.19      2.98 o 
  -2 -11   3       28.79       25.50      4.21 o 
  -1 -11   3       80.04       96.44      4.27 o 
   0 -11   3       12.49       15.57      7.20 o 
   1 -11   3        0.02        0.46      0.74 o 
   2 -11   3        0.69        0.90      0.80 o 
   3 -11   3        1.11        0.99      1.12 o 
   4 -11   3        4.71        3.20      1.85 o 
   5 -11   3       12.79       10.24      3.66 o 
   6 -11   3        3.62        4.83      1.56 o 
   7 -11   3        2.93        1.21      1.05 o 
   8 -11   3       12.68        9.45      6.12 o 
  -6 -10   3        0.63        2.06      2.36 o 
  -5 -10   3        9.95        6.61      4.01 o 
  -4 -10   3       47.77       42.01      7.98 o 
  -3 -10   3       30.82       34.64      4.45 o 
  -2 -10   3        0.14        1.56      1.58 o 
  -1 -10   3       49.31       43.80      1.87 o 
   0 -10   3        3.25        1.33      0.73 o 
   1 -10   3       47.96       42.91      4.29 o 
   2 -10   3       33.62       32.24      1.73 o 
   3 -10   3        0.50        0.94      0.89 o 
   4 -10   3       25.76       24.82      2.59 o 
   5 -10   3        2.07        1.12      1.03 o 
   6 -10   3        3.29        2.84      1.14 o 
   7 -10   3        0.45        0.60      0.68 o 
   8 -10   3        9.29        7.09      2.91 o 
   9 -10   3        1.56        3.89      2.62 o 
  -7  -9   3        0.48        2.18      2.57 o 
  -6  -9   3        0.00        0.73      1.98 o 
  -5  -9   3       18.91       17.14      2.68 o 
  -4  -9   3       16.37       21.26      2.31 o 
  -3  -9   3        4.72        2.77      1.62 o 
  -2  -9   3       29.78       26.80      1.68 o 
  -1  -9   3       73.31       83.30      4.23 o 
   0  -9   3        3.10        2.65      0.81 o 
   1  -9   3       26.41       23.56      1.38 o 
   2  -9   3      180.12      167.16      3.78 o 
   3  -9   3      156.73      159.98     10.23 o 
   4  -9   3       19.80       19.22      1.73 o 
   5  -9   3       14.39       13.71      2.12 o 
   6  -9   3       19.38       18.91      3.59 o 
   7  -9   3       47.35       44.94      1.89 o 
   8  -9   3        1.56        1.79      1.18 o 
   9  -9   3        2.33        0.71      1.94 o 
  10  -9   3       24.53       29.80      3.30 o 
  -8  -8   3       10.81       11.12      8.24 o 
  -7  -8   3       26.22       32.68      2.90 o 
  -6  -8   3       11.35        8.17      3.09 o 
  -5  -8   3        0.41        0.79      1.90 o 
  -4  -8   3       42.92       45.55      2.85 o 
  -3  -8   3       32.25       26.98      2.04 o 
  -2  -8   3      142.74      147.77      3.62 o 
  -1  -8   3       22.28       22.50      2.88 o 
   0  -8   3        1.41        2.85      1.05 o 
   1  -8   3      100.95      104.37      3.99 o 
   2  -8   3        6.51        9.19      2.57 o 
   3  -8   3       56.18       56.79      2.14 o 
   4  -8   3       25.92       25.21      2.05 o 
   5  -8   3       78.33       70.43      2.52 o 
   6  -8   3        0.95        0.65      0.51 o 
   7  -8   3       17.70       17.60      2.43 o 
   8  -8   3        0.36        0.39      0.74 o 
   9  -8   3        0.91       -0.97      1.93 o 
  10  -8   3        4.37        3.18      3.03 o 
  -8  -7   3        1.81        2.61      2.12 o 
  -7  -7   3       33.57       37.17      4.15 o 
  -6  -7   3       15.10       10.61      2.16 o 
  -5  -7   3       15.78       15.48      1.40 o 
  -4  -7   3       73.87       73.97      3.82 o 
  -3  -7   3       32.52       28.47      2.90 o 
  -2  -7   3       53.33       49.09      2.24 o 
  -1  -7   3       59.02       58.99      2.89 o 
   0  -7   3       31.04       27.43      2.06 o 
   1  -7   3       30.68       31.27      1.42 o 
   2  -7   3       70.89       87.83      2.84 o 
   3  -7   3        0.04        3.76      0.89 o 
   4  -7   3      146.50      141.92      3.46 o 
   5  -7   3       32.00       32.10      1.49 o 
   6  -7   3       20.94       25.83      1.33 o 
   7  -7   3       32.70       30.20      1.81 o 
   8  -7   3        1.65        1.32      0.67 o 
   9  -7   3        4.21        1.72      1.03 o 
  10  -7   3        0.26        0.68      1.89 o 
  -9  -6   3        0.04       -0.02      2.19 o 
  -8  -6   3        7.63        8.60      5.03 o 
  -7  -6   3       19.61       18.55      3.23 o 
  -6  -6   3      122.46      116.09      3.56 o 
  -5  -6   3      648.97      659.56     10.90 o 
  -4  -6   3        2.48        2.37      0.69 o 
  -3  -6   3        4.76        6.92      1.58 o 
  -2  -6   3      285.15      293.30     11.90 o 
  -1  -6   3       52.65       49.47      1.52 o 
   0  -6   3       62.25       64.04      1.78 o 
   1  -6   3      219.12      224.37      7.59 o 
   2  -6   3      227.60      241.08     10.05 o 
   3  -6   3      364.87      343.35     19.81 o 
   4  -6   3        0.29        0.80      0.72 o 
   5  -6   3        8.34        9.26      1.58 o 
   6  -6   3      322.81      340.23      8.65 o 
   7  -6   3       34.38       30.13      2.79 o 
   8  -6   3        1.64        1.71      0.94 o 
   9  -6   3        6.00        6.41      2.96 o 
  10  -6   3        5.64        2.75      3.84 o 
  11  -6   3       68.18       86.44      5.10 o 
 -10  -5   3        6.80        3.27      3.34 o 
  -9  -5   3       49.50       60.84      5.30 o 
  -8  -5   3       10.93       10.77      5.74 o 
  -7  -5   3        4.98        4.40      1.41 o 
  -6  -5   3      230.95      246.75      3.21 o 
  -5  -5   3        1.63        2.83      0.78 o 
  -4  -5   3        5.95        5.41      1.11 o 
  -3  -5   3       39.86       33.66      1.74 o 
  -2  -5   3      103.84      107.10      1.74 o 
  -1  -5   3       45.27       52.27      1.54 o 
   0  -5   3      135.34      125.01      2.39 o 
   1  -5   3      653.73      586.51     14.37 o 
   2  -5   3     2648.30     2875.86     35.42 o 
   3  -5   3     1021.93     1048.22      9.65 o 
   4  -5   3        0.22        1.11      0.49 o 
   5  -5   3        4.69        6.06      0.86 o 
   6  -5   3       72.13       68.71      3.31 o 
   7  -5   3       60.73       61.29      3.80 o 
   8  -5   3        6.32        5.79      2.07 o 
   9  -5   3        1.49        0.64      1.27 o 
  10  -5   3       47.03       46.66      7.54 o 
  11  -5   3       13.40       10.77      8.40 o 
 -10  -4   3       70.03       75.37      6.58 o 
  -9  -4   3        7.82        9.85      3.11 o 
  -8  -4   3        1.67        2.40      0.97 o 
  -7  -4   3        1.48        1.81      0.78 o 
  -6  -4   3       72.99       75.26      3.34 o 
  -5  -4   3      355.57      340.21      5.05 o 
  -4  -4   3       14.30       15.38      1.49 o 
  -3  -4   3      138.86      159.24      3.82 o 
  -2  -4   3       34.99       35.41      0.97 o 
  -1  -4   3       38.78       35.46      1.01 o 
   0  -4   3      527.92      512.93      5.71 o 
   1  -4   3     1060.58     1075.31     10.84 o 
   2  -4   3     2466.12     2551.88     31.14 o 
   3  -4   3      109.54      109.27      1.82 o 
   4  -4   3        8.07       12.39      0.81 o 
   5  -4   3       60.06       63.12      1.38 o 
   6  -4   3      154.37      150.73      2.42 o 
   7  -4   3        0.71        1.11      0.76 o 
   8  -4   3      159.19      175.31      2.81 o 
   9  -4   3       47.96       48.67      5.78 o 
  10  -4   3        6.89        5.62      2.39 o 
  11  -4   3        5.48        4.53      5.20 o 
 -11  -3   3       14.41       16.03      9.37 o 
 -10  -3   3       42.53       51.11      4.26 o 
  -9  -3   3        2.29        4.04      1.30 o 
  -8  -3   3        5.44        3.15      2.62 o 
  -7  -3   3      450.97      438.16     11.66 o 
  -6  -3   3      102.79      101.64      4.50 o 
  -5  -3   3       17.14       15.49      1.65 o 
  -4  -3   3        1.81        4.90      1.31 o 
  -3  -3   3       42.55       40.95      1.64 o 
  -2  -3   3        0.19        1.61      0.42 o 
  -1  -3   3       81.56       94.55      1.18 o 
   0  -3   3      220.41      192.04      4.79 o 
   1  -3   3      685.55      620.78      5.56 o 
   2  -3   3      394.26      387.69      4.29 o 
   3  -3   3      269.21      272.35      3.49 o 
   4  -3   3       12.12       17.35      0.68 o 
   5  -3   3        0.40        0.93      0.32 o 
   6  -3   3      155.13      160.71      2.41 o 
   7  -3   3        5.73        6.73      2.39 o 
   8  -3   3       40.71       44.99      1.54 o 
   9  -3   3        2.93        0.81      0.64 o 
  10  -3   3       82.08       85.11      4.06 o 
  11  -3   3        0.00        0.46      1.92 o 
 -11  -2   3       10.67       12.68      7.89 o 
 -10  -2   3        0.65        1.44      1.65 o 
  -9  -2   3      105.75      104.52      4.55 o 
  -8  -2   3      444.88      402.97      7.67 o 
  -7  -2   3        1.13        1.58      0.62 o 
  -6  -2   3       56.07       55.76      1.54 o 
  -5  -2   3        0.00        1.82      1.14 o 
  -4  -2   3      864.22      917.48     20.53 o 
  -3  -2   3      688.85      664.04      9.68 o 
  -2  -2   3       81.07       68.97      1.64 o 
  -1  -2   3       10.65       11.97      0.60 o 
   0  -2   3     1458.10     1438.44     10.22 o 
   1  -2   3       39.24       35.44      1.49 o 
   2  -2   3      438.09      425.40      4.05 o 
   3  -2   3        4.99        5.32      0.19 o 
   4  -2   3      430.59      432.94      7.13 o 
   5  -2   3       41.48       45.26      1.18 o 
   6  -2   3       15.22       17.03      1.37 o 
   7  -2   3       33.49       33.84      1.38 o 
   8  -2   3      163.18      172.62      5.60 o 
   9  -2   3       85.92       88.58      3.92 o 
  10  -2   3        4.75        1.69      2.38 o 
  11  -2   3        3.47        0.50      1.26 o 
 -10  -1   3       17.93       16.53      8.15 o 
  -9  -1   3       60.94       55.46      2.92 o 
  -8  -1   3       28.17       28.52      2.60 o 
  -7  -1   3      145.17      149.83      2.92 o 
  -6  -1   3        2.84        3.32      0.96 o 
  -5  -1   3        3.34        5.57      0.99 o 
  -4  -1   3     1386.85     1442.72     70.45 o 
  -3  -1   3      447.31      424.99      5.77 o 
  -2  -1   3       11.17       10.73      0.55 o 
  -1  -1   3     1458.39     1483.74     18.35 o 
   0  -1   3      661.00      570.73      5.42 o 
   1  -1   3      125.44      126.98      1.06 o 
   2  -1   3      161.61      157.41      1.68 o 
   3  -1   3      117.66       99.01      1.78 o 
   4  -1   3       61.16       66.29      0.78 o 
   5  -1   3      255.86      263.52      3.57 o 
   6  -1   3        5.92        5.22      0.61 o 
   7  -1   3       74.12       75.42      2.58 o 
   8  -1   3      366.10      393.75      6.88 o 
   9  -1   3        6.82        2.34      1.60 o 
  10  -1   3        0.07       -0.01      1.55 o 
 -12   0   3        5.33        3.68      3.83 o 
 -11   0   3        4.25        4.70      3.50 o 
 -10   0   3        1.34        1.96      1.66 o 
  -9   0   3        0.50        1.46      1.80 o 
  -8   0   3      134.89      126.75      5.16 o 
  -7   0   3       80.93       80.87      2.00 o 
  -6   0   3      164.06      177.09      2.93 o 
  -5   0   3       45.14       50.27      1.97 o 
  -4   0   3       38.29       54.91      2.18 o 
  -3   0   3      323.68      277.61      8.14 o 
  -2   0   3      115.95      106.57      2.34 o 
  -1   0   3     1602.09     1640.35     21.20 o 
   1   0   3      378.69      336.93      1.81 o 
   2   0   3      272.21      274.11      2.14 o 
   3   0   3       99.46      109.95      1.49 o 
   4   0   3       17.35       14.60      0.62 o 
   5   0   3      705.97      729.10      8.33 o 
   6   0   3       20.69       22.30      0.91 o 
   7   0   3        3.39        3.18      0.68 o 
   8   0   3        2.55        1.55      0.81 o 
   9   0   3       12.49       10.23      5.76 o 
 -12   1   3        0.34        1.93      1.63 o 
 -11   1   3        8.03        7.43      3.51 o 
 -10   1   3        7.80       10.53      3.81 o 
  -9   1   3       80.32       66.25      3.34 o 
  -8   1   3      261.43      284.46     12.17 o 
  -7   1   3        1.28        1.31      1.47 o 
  -6   1   3       91.62       93.17      4.62 o 
  -5   1   3      200.83      211.02      4.24 o 
  -4   1   3     1367.72     1394.72     28.38 o 
  -3   1   3      306.10      287.90      9.13 o 
  -2   1   3       22.94       26.81      0.93 o 
  -1   1   3        1.28        1.80      0.72 o 
   0   1   3        1.50        2.27      0.41 o 
   1   1   3      651.97      628.67      4.49 o 
   2   1   3       12.45       15.18      0.56 o 
   3   1   3      298.93      298.79      3.61 o 
   4   1   3      199.45      213.20      2.16 o 
   5   1   3        0.24        0.19      0.25 o 
   6   1   3      171.69      168.32      3.60 o 
   7   1   3      121.96      123.33      3.55 o 
   8   1   3       93.57       92.25      3.90 o 
 -12   2   3        5.72        2.03      2.72 o 
 -11   2   3        3.83        5.39      2.43 o 
 -10   2   3        0.08        1.44      1.00 o 
  -9   2   3      113.71      110.25      5.17 o 
  -8   2   3      412.16      413.11     10.02 o 
  -7   2   3       62.43       79.12      8.11 o 
  -6   2   3       30.39       33.87      2.25 o 
  -5   2   3       11.15        9.11      1.21 o 
  -4   2   3      221.37      267.83      6.35 o 
  -3   2   3        0.22        1.68      0.86 o 
  -2   2   3        0.27        0.74      0.59 o 
  -1   2   3      905.88      896.10     11.14 o 
   0   2   3     1342.52     1358.29     11.72 o 
   1   2   3       44.94       43.00      1.21 o 
   2   2   3      509.10      498.72      4.73 o 
   3   2   3       34.51       31.40      0.56 o 
   4   2   3       19.13       16.76      0.50 o 
   5   2   3       22.49       22.78      0.80 o 
   6   2   3       68.35       72.51      1.63 o 
   7   2   3        0.02        0.84      1.04 o 
   8   2   3       23.99       24.19      2.49 o 
   9   2   3        3.58        1.26      1.30 o 
 -12   3   3       10.28        8.88      9.04 o 
 -11   3   3        0.00       -0.07      1.61 o 
 -10   3   3        4.63        3.31      2.12 o 
  -9   3   3       35.25       30.49      6.05 o 
  -8   3   3       14.35       11.40      5.41 o 
  -7   3   3      549.12      580.83     13.84 o 
  -6   3   3        1.46        4.04      1.49 o 
  -5   3   3      116.11      135.26      3.64 o 
  -4   3   3      321.63      327.15      6.02 o 
  -3   3   3      383.18      367.86      8.30 o 
  -2   3   3      283.06      283.35      5.31 o 
  -1   3   3       74.35       61.60      1.81 o 
   0   3   3      300.89      306.56      4.76 o 
   1   3   3        4.20        6.80      1.04 o 
   2   3   3       15.14       14.73      0.79 o 
   3   3   3        1.66        1.30      0.61 o 
   4   3   3        0.69        0.46      0.66 o 
   5   3   3      113.40      111.43      6.71 o 
   6   3   3        3.13        4.44      1.00 o 
   7   3   3        0.74        0.96      0.82 o 
   8   3   3       12.31        7.77      3.13 o 
   9   3   3        1.96        1.50      1.28 o 
 -12   4   3        0.06       -0.32      1.44 o 
 -11   4   3        6.36        2.34      2.37 o 
 -10   4   3       14.08        9.99      5.30 o 
  -9   4   3        2.37        3.70      2.48 o 
  -8   4   3       85.40       78.37      4.02 o 
  -7   4   3        3.98        8.66      2.95 o 
  -6   4   3        5.80        6.41      2.80 o 
  -5   4   3      102.54      110.79      3.66 o 
  -4   4   3      115.17      104.07      3.13 o 
  -3   4   3      224.64      227.24      4.70 o 
  -2   4   3       16.00       16.44      1.78 o 
  -1   4   3      165.26      190.88      3.05 o 
   0   4   3       31.93       30.55      0.91 o 
   1   4   3       16.51       13.38      1.00 o 
   2   4   3      161.46      163.46      3.60 o 
   3   4   3        0.22        0.53      0.67 o 
   4   4   3      340.26      338.61      8.60 o 
   5   4   3        2.10        1.24      0.82 o 
   6   4   3        5.39        2.67      1.10 o 
   7   4   3        4.30        3.54      1.36 o 
   8   4   3        9.14        6.72      4.88 o 
 -11   5   3        1.90        1.20      1.36 o 
 -10   5   3       28.30       24.22      4.55 o 
  -9   5   3       22.53       24.45      6.35 o 
  -8   5   3       34.72       36.77      4.14 o 
  -7   5   3      424.05      465.50      9.69 o 
  -6   5   3       14.19       11.78      5.36 o 
  -5   5   3       25.37       22.98      1.59 o 
  -4   5   3       11.22       11.47      3.83 o 
  -3   5   3        4.92        5.73      1.40 o 
  -2   5   3        2.52       12.22      3.53 o 
  -1   5   3      120.33      114.48      4.67 o 
   0   5   3       17.09       18.04      1.09 o 
   1   5   3        4.64        3.09      0.61 o 
   2   5   3       66.79       66.01      2.65 o 
   3   5   3      586.87      599.01     14.61 o 
   4   5   3      320.22      334.12      4.53 o 
   5   5   3        0.06        0.16      0.53 o 
   6   5   3        0.00        0.39      0.80 o 
   7   5   3        0.02        0.94      0.78 o 
   8   5   3        0.21        0.28      0.73 o 
 -11   6   3       28.13       16.61     10.02 o 
 -10   6   3       13.41       10.60      4.12 o 
  -9   6   3        2.45        4.69      2.14 o 
  -8   6   3      127.94      125.50      4.07 o 
  -7   6   3       42.87       41.44      2.76 o 
  -6   6   3       25.62       26.83      4.93 o 
  -5   6   3       29.63       26.96      2.07 o 
  -4   6   3       11.04       12.14      3.98 o 
  -3   6   3       39.27       47.74      3.32 o 
  -2   6   3       76.16       67.26      3.99 o 
  -1   6   3       15.22       16.18      1.32 o 
   0   6   3      136.38      130.75      2.83 o 
   1   6   3      128.43      128.05      4.09 o 
   2   6   3      104.30      113.03     10.41 o 
   3   6   3       68.09       72.18      3.09 o 
   4   6   3       99.79       84.63      3.88 o 
   5   6   3       29.94       24.37      2.37 o 
   6   6   3       24.26       21.80      3.77 o 
   7   6   3      111.43      140.21      4.77 o 
 -11   7   3        2.67        2.09      2.41 o 
 -10   7   3        6.88        7.66      5.44 o 
  -9   7   3        6.67        7.75      3.18 o 
  -8   7   3       16.59       16.51      6.06 o 
  -7   7   3       16.86       15.95      6.58 o 
  -6   7   3       90.12       91.57      5.49 o 
  -5   7   3       20.66       19.15      2.36 o 
  -4   7   3       23.53       24.13      2.37 o 
  -3   7   3       52.80       51.45      2.88 o 
  -2   7   3       87.30       84.58      3.88 o 
  -1   7   3       41.26       47.93      2.77 o 
   0   7   3       74.69       81.94     10.70 o 
   1   7   3        0.27        1.42      1.06 o 
   2   7   3       28.03       28.89      2.04 o 
   3   7   3        8.04        7.94      3.49 o 
   4   7   3        7.10        7.68      2.78 o 
   5   7   3       23.01       22.16      1.86 o 
   6   7   3       33.39       35.19      3.22 o 
 -10   8   3       15.27       11.17      5.45 o 
  -9   8   3        4.94        5.90      3.64 o 
  -7   8   3       78.89       80.10      3.75 o 
  -6   8   3       47.28       52.92      2.79 o 
  -5   8   3       10.06       11.74      3.96 o 
  -4   8   3       69.98       71.42      3.60 o 
  -3   8   3       16.93       14.91      6.02 o 
  -2   8   3       74.00       73.84      3.42 o 
  -1   8   3      201.29      212.47      5.85 o 
   0   8   3       21.73       19.80      3.38 o 
   1   8   3        0.68        0.55      1.30 o 
   2   8   3        4.10        4.66      1.53 o 
   3   8   3       11.50       10.07      3.56 o 
   4   8   3        0.48        0.21      0.89 o 
   5   8   3        8.66        6.47      3.25 o 
  -9   9   3       68.05       63.91      6.81 o 
  -8   9   3       26.11       27.14      2.29 o 
  -7   9   3        0.22        0.43      2.20 o 
  -6   9   3       92.97      110.70      4.57 o 
  -5   9   3       39.40       34.74      3.50 o 
  -4   9   3        7.34        5.28      2.38 o 
  -3   9   3       52.82       58.03      3.02 o 
  -2   9   3       10.71       12.89      6.17 o 
  -1   9   3        1.63        1.22      1.70 o 
   0   9   3       14.69       11.54      6.83 o 
   1   9   3        2.54        3.01      1.07 o 
   2   9   3        1.62        1.79      1.42 o 
   3   9   3       15.74       14.39      5.69 o 
   4   9   3        0.52        0.58      0.72 o 
  -8  10   3        0.01        0.49      1.00 o 
  -7  10   3       51.84       57.95      4.12 o 
  -6  10   3      149.48      157.49      5.34 o 
  -5  10   3       12.13        9.17      6.50 o 
  -4  10   3        1.34        1.90      1.83 o 
  -3  10   3       12.17        7.89      4.73 o 
  -2  10   3        9.06        8.77      3.69 o 
  -1  10   3       48.39       38.50      2.81 o 
   0  10   3        3.02        3.15      1.74 o 
   1  10   3        0.03        1.28      1.28 o 
   2  10   3        4.50        3.03      1.43 o 
  -6  11   3        7.17        6.34      4.59 o 
  -5  11   3        1.13        1.55      2.00 o 
  -4  11   3        0.01        0.59      1.07 o 
  -3  11   3       62.49       75.71      3.77 o 
  -2  11   3        0.00        0.91      0.76 o 
   0  11   3       14.51       15.61      2.85 o 
   0 -13   4       22.76       23.99     12.24 o 
   1 -13   4        0.48        0.57      1.41 o 
   2 -13   4        0.16       -0.21      1.68 o 
   3 -13   4       10.08        6.64      3.53 o 
   4 -13   4        0.09        0.95      0.86 o 
  -3 -12   4       12.26       10.11      2.25 o 
  -2 -12   4       13.92       22.74      2.75 o 
  -1 -12   4       10.37        8.30      5.21 o 
   0 -12   4       21.22       12.90      7.24 o 
   1 -12   4        1.29        1.67      1.97 o 
   2 -12   4        0.02        0.25      0.73 o 
   3 -12   4        5.76        3.08      1.75 o 
   4 -12   4       10.91        3.00      1.88 o 
   5 -12   4        4.73        5.91      3.06 o 
   6 -12   4        0.02        0.49      1.03 o 
  -4 -11   4       14.24       16.35      2.98 o 
  -3 -11   4        0.69       -0.20      2.36 o 
  -2 -11   4        3.62        4.75      2.31 o 
  -1 -11   4        0.00        1.34      2.01 o 
   0 -11   4        3.85        3.59      2.10 o 
   1 -11   4       18.44       24.92      2.74 o 
   2 -11   4        4.73        4.55      1.16 o 
   3 -11   4       10.83        5.46      1.66 o 
   4 -11   4       14.40       15.47      4.11 o 
   5 -11   4        0.08        0.02      1.12 o 
   6 -11   4       24.90       34.40      3.68 o 
   7 -11   4        5.29       13.23      4.16 o 
   8 -11   4        6.24        7.42      5.49 o 
  -6 -10   4       52.55       55.39      4.48 o 
  -5 -10   4        6.02        5.80      1.78 o 
  -4 -10   4        0.47        1.57      2.71 o 
  -3 -10   4      117.37      108.73      7.14 o 
  -2 -10   4        1.26        1.83      1.94 o 
  -1 -10   4        0.02        0.52      0.55 o 
   0 -10   4       81.74       80.69      5.54 o 
   1 -10   4       12.75       16.98      2.90 o 
   2 -10   4       81.44       76.45      6.95 o 
   3 -10   4       30.93       35.33      3.21 o 
   4 -10   4       16.69       16.20      1.60 o 
   5 -10   4       15.97       12.00      4.61 o 
   6 -10   4       13.28       14.85      2.25 o 
   7 -10   4        0.94        1.60      0.98 o 
   8 -10   4        7.11        6.34      4.55 o 
   9 -10   4       13.48       14.59     11.66 o 
  -7  -9   4        4.60        4.77      2.22 o 
  -6  -9   4       17.33       18.91      3.97 o 
  -5  -9   4        0.01        0.77      1.60 o 
  -4  -9   4        0.89        3.19      2.40 o 
  -3  -9   4        8.63       10.28      2.12 o 
  -2  -9   4       18.40       15.76      3.11 o 
  -1  -9   4      128.31      141.05      5.35 o 
   0  -9   4       87.35       91.31      2.63 o 
   1  -9   4       26.54       29.43      1.99 o 
   2  -9   4       22.45       25.03      1.70 o 
   3  -9   4       53.05       67.24      2.37 o 
   4  -9   4        5.43        7.60      2.41 o 
   5  -9   4       16.66       13.84      1.39 o 
   6  -9   4        3.93        2.87      1.12 o 
   7  -9   4        0.07       -0.56      0.88 o 
   8  -9   4        3.06        3.05      2.38 o 
   9  -9   4        0.06        1.31      1.86 o 
  -8  -8   4        0.02        0.91      1.15 o 
  -7  -8   4        0.02        0.33      1.48 o 
  -6  -8   4        0.12        0.05      1.57 o 
  -5  -8   4       10.88        7.64      2.68 o 
  -4  -8   4       38.65       41.34      2.67 o 
  -3  -8   4       93.36       92.86      2.90 o 
  -2  -8   4        3.92        3.93      1.21 o 
  -1  -8   4       86.97       84.74      3.64 o 
   0  -8   4       17.86       20.37      1.54 o 
   1  -8   4        2.71        2.31      1.00 o 
   2  -8   4      610.97      605.08     13.45 o 
   3  -8   4      429.22      448.38     11.34 o 
   4  -8   4      172.72      171.23      4.04 o 
   5  -8   4       10.29       10.81      1.45 o 
   6  -8   4        9.09        6.12      1.63 o 
   7  -8   4       61.92       47.55      1.83 o 
   8  -8   4        2.77        0.55      1.52 o 
   9  -8   4       12.87       11.52      7.23 o 
  10  -8   4       21.16       14.73      8.09 o 
  -9  -7   4       23.93       25.47      4.82 o 
  -8  -7   4        5.42        8.40      4.60 o 
  -7  -7   4        2.98        3.35      1.80 o 
  -6  -7   4        0.16        0.58      1.29 o 
  -5  -7   4        7.63        6.78      2.53 o 
  -4  -7   4       15.69       12.06      1.83 o 
  -3  -7   4       62.39       67.22      2.43 o 
  -2  -7   4       57.22       75.47      3.09 o 
  -1  -7   4       41.51       43.33      2.22 o 
   0  -7   4       10.05       11.82      2.03 o 
   1  -7   4       19.99       18.57      2.08 o 
   2  -7   4       24.58       26.35      1.55 o 
   3  -7   4      118.98      134.61      8.01 o 
   4  -7   4        0.62        4.52      1.53 o 
   5  -7   4        0.78        0.68      0.70 o 
   6  -7   4        3.95        2.30      0.83 o 
   7  -7   4       71.77       59.56      3.19 o 
   8  -7   4        0.15       -0.07      1.13 o 
   9  -7   4       22.31       29.67      3.66 o 
  10  -7   4       47.00       58.67      3.88 o 
  -9  -6   4       49.44       55.38      3.90 o 
  -8  -6   4       37.73       36.92      3.10 o 
  -7  -6   4        0.65        0.17      0.69 o 
  -6  -6   4        1.45        0.67      0.67 o 
  -5  -6   4      282.66      284.37      6.06 o 
  -4  -6   4       55.95       56.34      1.67 o 
  -3  -6   4      146.31      143.48      5.52 o 
  -2  -6   4        0.02        4.69      1.06 o 
  -1  -6   4        8.67       10.43      2.48 o 
   0  -6   4       81.65       82.07      5.63 o 
   1  -6   4       50.02       41.83      3.47 o 
   2  -6   4     2114.28     2280.48     24.36 o 
   3  -6   4      544.30      565.58      9.23 o 
   4  -6   4       41.27       35.28      2.07 o 
   5  -6   4       45.48       45.17      1.33 o 
   6  -6   4        4.11        3.86      1.39 o 
   7  -6   4       92.45       88.51      4.27 o 
   8  -6   4        8.20        2.91      2.65 o 
   9  -6   4        0.61        1.37      1.50 o 
  10  -6   4        0.93        0.77      1.62 o 
 -10  -5   4       25.16       28.20      2.88 o 
  -9  -5   4        1.79        1.74      1.37 o 
  -8  -5   4       24.10       26.49      1.71 o 
  -7  -5   4      265.08      260.26      8.23 o 
  -6  -5   4       16.62       17.09      1.70 o 
  -5  -5   4      255.34      220.60     12.25 o 
  -4  -5   4        3.22        1.35      0.42 o 
  -3  -5   4       16.23       21.08      1.68 o 
  -2  -5   4       51.52       57.56      3.75 o 
  -1  -5   4      195.23      206.76      3.40 o 
   0  -5   4      392.41      432.92     17.91 o 
   1  -5   4       53.85       52.67      1.33 o 
   2  -5   4        0.89        8.49      1.64 o 
   3  -5   4      761.52      727.29      7.59 o 
   4  -5   4       66.89       63.20      2.72 o 
   5  -5   4        1.84        2.16      0.47 o 
   6  -5   4       37.22       37.65      1.36 o 
   7  -5   4        0.11       -0.07      0.56 o 
   8  -5   4        0.36        0.95      1.19 o 
   9  -5   4        0.01        1.32      1.79 o 
  10  -5   4       72.85       92.26      4.79 o 
 -10  -4   4       36.69       46.66      8.41 o 
  -9  -4   4       10.19       11.83      1.52 o 
  -8  -4   4       49.87       46.17      3.39 o 
  -7  -4   4       60.55       62.31      3.45 o 
  -6  -4   4        8.29       10.11      3.27 o 
  -5  -4   4       33.34       36.31      2.54 o 
  -4  -4   4       84.15       86.16      2.25 o 
  -3  -4   4      108.70      120.61      2.48 o 
  -2  -4   4      336.87      310.56      9.96 o 
  -1  -4   4      480.88      484.45      8.24 o 
   0  -4   4      149.45      151.88      2.14 o 
   1  -4   4      388.74      396.23      8.46 o 
   2  -4   4      504.43      447.35      9.07 o 
   3  -4   4       35.00       36.24      0.85 o 
   4  -4   4      216.41      228.50      2.60 o 
   5  -4   4        1.30        3.12      0.55 o 
   6  -4   4       12.34       12.70      0.77 o 
   7  -4   4        0.50        1.11      0.61 o 
   8  -4   4        3.93        2.99      3.50 o 
   9  -4   4       50.01       48.86      3.97 o 
  10  -4   4       11.16        7.68      6.51 o 
 -11  -3   4       41.98       47.86      3.62 o 
 -10  -3   4       20.78       24.45      2.17 o 
  -9  -3   4        0.35        1.38      0.98 o 
  -8  -3   4        2.92        4.18      1.26 o 
  -7  -3   4      358.11      375.25     17.94 o 
  -6  -3   4      200.17      215.19      4.45 o 
  -5  -3   4      317.01      306.37      5.27 o 
  -4  -3   4       11.28       12.05      3.42 o 
  -3  -3   4      100.59      113.32      2.56 o 
  -2  -3   4       17.12       16.91      0.53 o 
  -1  -3   4      228.65      210.59      2.26 o 
   0  -3   4        0.24        2.19      0.48 o 
   1  -3   4      114.69      105.51      1.69 o 
   2  -3   4       36.90       45.41      0.83 o 
   3  -3   4       99.39       96.70      1.23 o 
   4  -3   4       28.73       29.37      4.07 o 
   5  -3   4        6.18        6.57      2.78 o 
   6  -3   4       35.96       36.22      1.71 o 
   7  -3   4       81.49       91.44      7.22 o 
   8  -3   4      234.86      255.61      6.55 o 
   9  -3   4       48.25       46.47      5.64 o 
  10  -3   4        3.75        3.84      4.03 o 
 -11  -2   4        6.47        5.57      2.79 o 
  -9  -2   4        3.77        2.34      2.10 o 
  -8  -2   4       30.24       19.64      5.73 o 
  -7  -2   4      359.56      325.25     12.39 o 
  -6  -2   4       39.25       44.01      2.82 o 
  -5  -2   4       71.69       70.01      2.75 o 
  -4  -2   4      133.98      149.79      3.74 o 
  -3  -2   4       12.22       12.38      1.30 o 
  -2  -2   4      453.78      440.61      4.03 o 
  -1  -2   4      531.55      460.09      3.22 o 
   0  -2   4       46.65       40.67      0.58 o 
   1  -2   4       22.22       22.47      0.48 o 
   2  -2   4       23.26       21.09      0.83 o 
   3  -2   4       28.91       28.84      2.19 o 
   4  -2   4      216.51      230.56      4.04 o 
   5  -2   4       57.06       53.00      3.10 o 
   6  -2   4       40.74       40.75      0.72 o 
   7  -2   4       80.02       71.18      3.25 o 
   8  -2   4       19.28       20.01      4.33 o 
   9  -2   4        1.05        0.83      1.01 o 
  10  -2   4       10.09       11.11      1.76 o 
 -11  -1   4        0.01        0.93      1.80 o 
 -10  -1   4       68.79       73.20      4.32 o 
  -9  -1   4       39.58       27.90      9.83 o 
  -8  -1   4        1.83        3.88      1.84 o 
  -7  -1   4      445.23      451.96     11.76 o 
  -6  -1   4        1.65        3.12      0.52 o 
  -5  -1   4      173.75      184.15      2.59 o 
  -4  -1   4       43.84       33.45      0.84 o 
  -3  -1   4     1627.38     1739.57     20.95 o 
  -2  -1   4        1.06        2.43      0.48 o 
  -1  -1   4       97.80       87.19      0.90 o 
   0  -1   4      262.36      216.51      2.10 o 
   1  -1   4        0.64        1.92      0.30 o 
   2  -1   4      188.46      194.30      3.07 o 
   3  -1   4      494.03      518.64      8.82 o 
   4  -1   4      279.94      276.83      9.19 o 
   5  -1   4       35.98       35.70      0.48 o 
   6  -1   4        0.94        0.65      0.33 o 
   7  -1   4        8.00        4.37      1.89 o 
   8  -1   4      271.03      279.21      5.68 o 
   9  -1   4       23.01       16.34      4.44 o 
 -12   0   4        4.94        1.42      1.61 o 
 -11   0   4        0.08        1.58      2.28 o 
 -10   0   4        6.39        2.81      1.97 o 
  -9   0   4        1.41        3.50      2.12 o 
  -8   0   4      199.74      204.02      5.86 o 
  -7   0   4        1.16        2.15      1.14 o 
  -6   0   4        7.63        8.18      4.23 o 
  -5   0   4        2.46        3.51      1.26 o 
  -4   0   4      152.76      156.82      4.36 o 
  -3   0   4      580.59      549.73     10.30 o 
  -2   0   4      335.61      291.27      2.97 o 
  -1   0   4      145.62      146.46      1.76 o 
   0   0   4       67.71       63.04      0.84 o 
   1   0   4     2307.01     2467.24     32.50 o 
   2   0   4      154.02      152.26      2.65 o 
   3   0   4        0.00        0.44      0.26 o 
   4   0   4       58.94       54.00      0.91 o 
   5   0   4       74.67       72.90      1.25 o 
   6   0   4       34.92       36.88      1.26 o 
   7   0   4        7.87        7.85      2.87 o 
   8   0   4       28.34       26.04      1.79 o 
 -12   1   4        7.16        3.90      2.94 o 
 -11   1   4        3.83        2.79      2.44 o 
 -10   1   4        0.07        0.48      1.10 o 
  -9   1   4       42.87       35.47      4.15 o 
  -8   1   4        4.18        3.31      1.69 o 
  -7   1   4       27.20       23.94      8.59 o 
  -6   1   4       91.95       96.75      5.16 o 
  -5   1   4      157.78      147.12      3.72 o 
  -4   1   4       26.41       38.84      1.91 o 
  -3   1   4       69.49       61.61      2.77 o 
  -2   1   4     1055.58     1048.82     34.81 o 
  -1   1   4      713.88      715.18      8.33 o 
   0   1   4      112.52       86.82      1.40 o 
   1   1   4      509.97      512.81      5.40 o 
   2   1   4      145.07      136.30      1.59 o 
   3   1   4        1.33        2.35      0.46 o 
   4   1   4      179.89      182.34      2.13 o 
   5   1   4       36.42       34.75      0.89 o 
   6   1   4        0.02        0.68      0.50 o 
   7   1   4       10.24        8.42      1.56 o 
   8   1   4        0.43        0.91      1.33 o 
   9   1   4        0.74        1.19      1.74 o 
 -12   2   4       46.48       59.09      4.27 o 
 -11   2   4        3.87        3.47      2.82 o 
 -10   2   4       17.44       12.04      6.36 o 
  -9   2   4       33.24       29.89      2.48 o 
  -8   2   4       43.55       39.84      2.44 o 
  -7   2   4        3.61        4.86      4.50 o 
  -6   2   4       13.84       15.17      5.68 o 
  -5   2   4        3.18        3.21      1.27 o 
  -4   2   4      119.79      128.56      3.86 o 
  -3   2   4       32.33       34.54      1.74 o 
  -2   2   4      258.50      260.72      6.18 o 
  -1   2   4     1643.48     1752.83     33.75 o 
   0   2   4      874.83      878.55     13.41 o 
   1   2   4      885.63      903.39      9.59 o 
   2   2   4       14.87       14.90      0.52 o 
   3   2   4      174.45      172.98      1.98 o 
   4   2   4      315.20      307.06      3.48 o 
   5   2   4       63.00       59.38      1.92 o 
   6   2   4        0.85        0.40      0.42 o 
   7   2   4        7.43        3.23      1.58 o 
   8   2   4        5.29        5.79      4.68 o 
   9   2   4        1.08        0.82      1.09 o 
 -12   3   4       25.58       31.71      2.89 o 
 -11   3   4        8.44        6.91      4.43 o 
 -10   3   4       15.93       10.56      4.20 o 
  -9   3   4       76.43       79.56      4.04 o 
  -8   3   4        6.90        7.43      3.19 o 
  -7   3   4      434.29      435.51     15.18 o 
  -6   3   4      231.78      239.05      6.80 o 
  -5   3   4       14.63       11.98      1.32 o 
  -4   3   4      141.72      152.51      3.99 o 
  -3   3   4      158.47      153.52      3.59 o 
  -2   3   4        2.58        3.74      1.57 o 
  -1   3   4       20.04       20.69      1.19 o 
   0   3   4      253.37      246.91      4.71 o 
   1   3   4        4.80        5.63      1.07 o 
   2   3   4      131.69      130.23      2.03 o 
   3   3   4       13.46       12.41      0.99 o 
   4   3   4      571.10      533.75     16.83 o 
   5   3   4      145.41      144.74      4.14 o 
   6   3   4        4.89        3.83      1.43 o 
   7   3   4       40.50       46.73      3.20 o 
   8   3   4        9.49       11.39      2.18 o 
   9   3   4        3.71        2.78      2.65 o 
 -12   4   4        2.94        3.77      3.08 o 
 -11   4   4       11.23        8.14      5.02 o 
 -10   4   4        6.21        2.14      2.87 o 
  -9   4   4       49.63       43.11      2.58 o 
  -8   4   4        6.54        7.39      2.23 o 
  -7   4   4      114.66      123.95      3.84 o 
  -6   4   4        0.29        2.45      1.70 o 
  -5   4   4       35.76       40.67      2.15 o 
  -4   4   4       82.41       99.94      3.36 o 
  -3   4   4        0.86        1.52      1.05 o 
  -2   4   4      206.01      236.97      5.35 o 
  -1   4   4       12.41       15.93      0.92 o 
   0   4   4       86.94       90.74      1.41 o 
   1   4   4        0.01        0.52      0.27 o 
   2   4   4        0.02        1.09      0.59 o 
   3   4   4      344.62      374.04      9.63 o 
   4   4   4      103.19       94.18      2.64 o 
   5   4   4      138.19      118.14      3.03 o 
   6   4   4        4.62        3.13      1.79 o 
   7   4   4        4.36        4.51      3.20 o 
   8   4   4        3.72        3.42      3.26 o 
 -11   5   4       38.59       43.78      3.29 o 
 -10   5   4        3.00        2.75      1.84 o 
  -9   5   4       66.36       67.65      3.81 o 
  -8   5   4       31.95       29.85      6.95 o 
  -7   5   4       35.43       40.78      2.38 o 
  -6   5   4       23.22       20.57      1.86 o 
  -5   5   4      142.84      142.04      5.79 o 
  -4   5   4       18.68       14.82      1.35 o 
  -3   5   4      183.44      179.39      7.67 o 
  -2   5   4       33.13       28.00      1.94 o 
  -1   5   4      115.38      124.55      3.29 o 
   0   5   4       13.03       16.71      0.73 o 
   1   5   4        3.11        3.21      0.55 o 
   2   5   4       24.26       22.91      1.80 o 
   3   5   4        1.37        2.17      1.06 o 
   4   5   4       60.49       57.67      3.96 o 
   5   5   4       37.49       32.82      2.85 o 
   6   5   4        5.63        4.13      2.07 o 
   7   5   4        0.91        2.03      1.69 o 
 -11   6   4        5.51        5.50      4.18 o 
 -10   6   4        2.81        4.69      1.83 o 
  -9   6   4       35.62       32.33      2.56 o 
  -8   6   4       73.80       69.28      6.25 o 
  -7   6   4      225.80      224.10     10.11 o 
  -6   6   4        1.63        2.12      2.93 o 
  -5   6   4      221.07      242.62      6.22 o 
  -4   6   4        0.00        0.82      1.51 o 
  -3   6   4       63.05       60.91      3.51 o 
  -2   6   4      259.81      254.26      9.13 o 
  -1   6   4       41.15       34.83      1.49 o 
   0   6   4      194.87      187.35      5.68 o 
   1   6   4      212.64      220.37      7.87 o 
   2   6   4       47.17       46.11      1.97 o 
   3   6   4       75.76       87.24      7.18 o 
   4   6   4       26.57       27.02      2.41 o 
   5   6   4       22.13       24.97      4.49 o 
   6   6   4       50.16       56.07      3.64 o 
 -10   7   4       93.78      104.24      7.09 o 
  -9   7   4       17.69       14.65      6.42 o 
  -8   7   4       33.67       38.25      2.59 o 
  -7   7   4       22.35       17.11      7.22 o 
  -6   7   4       80.17       84.71      4.12 o 
  -5   7   4       22.58       20.79      1.96 o 
  -4   7   4      106.27      106.51      3.84 o 
  -3   7   4       15.44       20.60      2.09 o 
  -2   7   4        2.59        6.22      2.44 o 
  -1   7   4       10.92        8.31      4.26 o 
   0   7   4       22.46       23.37      1.96 o 
   1   7   4       25.92       27.90      3.89 o 
   2   7   4       26.98       22.89      1.90 o 
   3   7   4       17.80       18.49      2.53 o 
   4   7   4        0.00        1.11      0.81 o 
   5   7   4        5.42        4.48      2.53 o 
 -10   8   4        5.02        4.86      2.19 o 
  -9   8   4        3.38        2.27      1.93 o 
  -8   8   4       55.71       60.01      4.50 o 
  -7   8   4       11.50        9.62      5.61 o 
  -6   8   4      276.27      290.53      9.35 o 
  -5   8   4       12.50       15.12      7.02 o 
  -4   8   4        0.03        2.04      1.76 o 
  -3   8   4        3.51        4.58      1.67 o 
  -2   8   4        2.06        1.98      3.65 o 
  -1   8   4       81.79       87.61      4.05 o 
   0   8   4       33.84       34.07      2.93 o 
   1   8   4        3.40        2.91      1.56 o 
   2   8   4        3.99        5.66      2.24 o 
   3   8   4        1.77        1.41      1.29 o 
   4   8   4       26.48       25.22      2.70 o 
  -9   9   4        0.68        1.56      1.13 o 
  -8   9   4        0.05        0.72      1.15 o 
  -7   9   4       20.47       15.98      8.27 o 
  -6   9   4       25.96       26.35      4.04 o 
  -5   9   4        3.38        3.01      2.70 o 
  -4   9   4        2.41        3.46      2.94 o 
  -3   9   4       10.80        8.84      5.10 o 
  -2   9   4       65.58       66.27     13.98 o 
  -1   9   4       18.13       20.66      2.14 o 
   0   9   4        2.11        1.75      1.04 o 
   1   9   4        0.00        0.74      1.26 o 
   2   9   4        1.06        1.00      1.21 o 
   3   9   4        1.83        2.20      1.79 o 
  -7  10   4       42.48       44.34      3.17 o 
  -6  10   4       29.52       17.87      5.36 o 
  -5  10   4        3.31        2.43      2.30 o 
  -4  10   4       20.32       20.14      3.32 o 
  -3  10   4       13.73       10.74      3.94 o 
  -2  10   4       38.28       42.62      3.51 o 
  -1  10   4        5.39        2.72      2.38 o 
   0  10   4        0.07        1.03      1.03 o 
   1  10   4        1.26        1.05      1.22 o 
  -4  11   4        0.94        3.36      3.13 o 
  -3  11   4        0.00       -1.02      1.66 o 
   0 -13   5       18.50       31.73      5.96 o 
   1 -13   5        0.93        1.14      1.02 o 
   2 -13   5        3.76        0.68      2.63 o 
   3 -13   5        5.23        5.77      3.81 o 
   4 -13   5        6.80        3.91      1.22 o 
  -3 -12   5        2.17        1.08      2.52 o 
  -2 -12   5        5.03        2.81      2.07 o 
  -1 -12   5        5.58        5.03      4.24 o 
   0 -12   5       32.26       23.25     10.93 o 
   1 -12   5       54.53       46.25      3.70 o 
   2 -12   5        0.61        0.92      0.92 o 
   3 -12   5        1.43        2.59      1.44 o 
   4 -12   5       44.48       43.83      3.07 o 
   5 -12   5       39.71       43.48      3.10 o 
   6 -12   5       10.75        5.45      6.19 o 
  -4 -11   5        1.00        1.50      1.14 o 
  -3 -11   5       10.95       15.78      8.74 o 
  -2 -11   5        4.86        7.87      3.21 o 
  -1 -11   5       26.17       29.33      3.94 o 
   0 -11   5       59.56       58.61      2.99 o 
   1 -11   5        1.40        2.14      1.24 o 
   2 -11   5        1.67        1.53      1.17 o 
   3 -11   5       25.93       21.51      4.17 o 
   4 -11   5       25.18       27.14      6.06 o 
   5 -11   5        0.48        0.84      0.79 o 
   6 -11   5        6.26        7.21      1.77 o 
   7 -11   5        0.12        0.86      2.20 o 
  -6 -10   5       10.17       11.42      7.10 o 
  -5 -10   5        4.34        2.74      1.50 o 
  -4 -10   5        0.19        0.96      2.01 o 
  -3 -10   5       41.82       46.01      3.77 o 
  -2 -10   5       72.77       72.37      2.71 o 
  -1 -10   5       43.49       44.45      2.12 o 
   0 -10   5        0.01        0.93      1.88 o 
   1 -10   5        0.77        1.22      1.01 o 
   2 -10   5       55.33       47.59      2.81 o 
   3 -10   5        1.55        1.72      1.24 o 
   4 -10   5      108.06       93.10      4.40 o 
   5 -10   5        0.29        1.02      0.77 o 
   6 -10   5       25.23       25.74      2.54 o 
   7 -10   5       11.60        7.50      2.76 o 
   8 -10   5        0.61        0.02      1.61 o 
  -7  -9   5       16.08       10.57      6.59 o 
  -6  -9   5        0.55        1.50      2.19 o 
  -5  -9   5       20.50       22.03     10.67 o 
  -4  -9   5        0.21        1.51      0.99 o 
  -3  -9   5       38.79       29.27      2.78 o 
  -2  -9   5       21.99       15.58      2.07 o 
  -1  -9   5        0.00        1.42      1.07 o 
   0  -9   5        4.59        5.03      2.24 o 
   1  -9   5       33.49       28.01      1.77 o 
   2  -9   5       16.04       16.77      1.82 o 
   3  -9   5       60.86       60.16      3.45 o 
   4  -9   5       17.44       20.31      1.86 o 
   5  -9   5        1.24        1.61      1.06 o 
   6  -9   5        6.11        6.00      2.81 o 
   7  -9   5        0.47        1.53      2.73 o 
   8  -9   5        6.84        6.29      4.00 o 
   9  -9   5       12.74        5.12      5.70 o 
  -8  -8   5        5.96        8.66      6.30 o 
  -7  -8   5        0.54        2.05      1.57 o 
  -6  -8   5       27.41       19.31      8.41 o 
  -5  -8   5      102.82      105.07      2.63 o 
  -4  -8   5       80.58       92.42      2.47 o 
  -3  -8   5       11.83       11.03      3.48 o 
  -2  -8   5        0.41        1.76      1.20 o 
  -1  -8   5        8.05        7.68      2.22 o 
   0  -8   5        8.41        6.53      1.73 o 
   1  -8   5      352.18      360.21      9.09 o 
   2  -8   5       22.26       26.39      2.81 o 
   3  -8   5      772.31      783.24     12.44 o 
   4  -8   5       13.04       12.82      3.07 o 
   5  -8   5        0.02        1.34      1.18 o 
   6  -8   5       19.12       18.01      2.79 o 
   7  -8   5      109.90      131.74      5.98 o 
   8  -8   5       38.21       31.17      2.82 o 
   9  -8   5        0.58        1.44      2.92 o 
  -9  -7   5        5.22        6.18      1.98 o 
  -8  -7   5        6.31        7.83      3.11 o 
  -7  -7   5        5.67        4.23      1.46 o 
  -6  -7   5       27.73       29.85      4.04 o 
  -5  -7   5      125.81      120.24      2.73 o 
  -4  -7   5       30.57       31.60      1.58 o 
  -3  -7   5       76.90       72.82      2.59 o 
  -2  -7   5        0.42        0.72      0.98 o 
  -1  -7   5       40.11       37.96      3.48 o 
   0  -7   5        3.93        5.18      1.16 o 
   1  -7   5        0.67        0.33      0.68 o 
   2  -7   5       10.12       17.42      3.83 o 
   3  -7   5      234.07      231.90      5.15 o 
   4  -7   5      416.87      442.83     11.02 o 
   5  -7   5       74.45       74.38      1.89 o 
   6  -7   5        0.57        0.93      0.61 o 
   7  -7   5       26.52       31.83      3.52 o 
   8  -7   5       12.13        9.72      5.34 o 
   9  -7   5        6.03        8.73      2.36 o 
  10  -7   5        3.05        1.62      1.49 o 
  -9  -6   5       36.36       44.39      7.38 o 
  -8  -6   5       13.09       15.54      8.32 o 
  -7  -6   5       22.69       20.31      4.65 o 
  -6  -6   5        0.30        0.58      1.01 o 
  -5  -6   5       37.10       37.65      2.01 o 
  -4  -6   5        6.22        4.15      0.82 o 
  -3  -6   5       27.62       32.14      2.35 o 
  -2  -6   5      238.67      242.78      5.62 o 
  -1  -6   5       68.60       63.07      2.45 o 
   0  -6   5        2.04        3.04      0.82 o 
   1  -6   5       38.79       37.94      2.71 o 
   2  -6   5      321.10      315.52      5.75 o 
   3  -6   5      528.87      537.49      7.03 o 
   4  -6   5       23.86       22.22      0.93 o 
   5  -6   5        0.45        1.24      0.47 o 
   6  -6   5       22.60       20.24      1.13 o 
   7  -6   5       19.01       20.94      3.11 o 
   8  -6   5       39.29       35.36      9.36 o 
   9  -6   5        1.37        3.15      1.81 o 
  10  -6   5       12.50       15.50      9.10 o 
 -10  -5   5        4.35        3.85      4.18 o 
  -9  -5   5       17.91       23.85      1.79 o 
  -8  -5   5        1.86        1.31      1.03 o 
  -7  -5   5       20.56       19.92      1.95 o 
  -6  -5   5     1090.56     1176.18     12.51 o 
  -5  -5   5      192.03      194.03      5.73 o 
  -4  -5   5       86.79       85.96      2.56 o 
  -3  -5   5       52.48       49.51      1.45 o 
  -2  -5   5       19.72       18.06      1.18 o 
  -1  -5   5        0.00        0.39      0.25 o 
   0  -5   5        0.05        1.48      0.69 o 
   1  -5   5       19.10       16.92      1.06 o 
   2  -5   5       39.46       32.92      1.02 o 
   3  -5   5       23.02       23.99      0.80 o 
   4  -5   5       19.18       15.87      0.59 o 
   5  -5   5        2.59        2.68      0.68 o 
   6  -5   5       21.78       24.30      4.38 o 
   7  -5   5        4.21        4.33      3.25 o 
   8  -5   5        1.66        2.23      1.62 o 
   9  -5   5       10.27        7.50      4.61 o 
  10  -5   5       41.13       48.55      8.42 o 
 -10  -4   5        0.58        0.92      1.12 o 
  -9  -4   5        1.90        2.85      1.38 o 
  -8  -4   5       12.26       10.40      3.60 o 
  -7  -4   5       56.78       51.24      4.72 o 
  -6  -4   5      402.34      412.33      9.94 o 
  -5  -4   5        0.03        0.94      0.60 o 
  -4  -4   5      216.38      235.74      4.71 o 
  -3  -4   5      240.61      249.43      2.99 o 
  -2  -4   5        8.31        7.58      1.38 o 
  -1  -4   5      242.68      248.91      3.65 o 
   0  -4   5       48.38       52.56      1.16 o 
   1  -4   5      347.52      321.48      8.41 o 
   2  -4   5       45.33       41.55      1.14 o 
   3  -4   5      173.63      171.53      2.05 o 
   4  -4   5        0.54        1.47      1.79 o 
   5  -4   5       34.41       36.11      2.46 o 
   6  -4   5       51.82       48.34      4.38 o 
   7  -4   5       25.32       24.79      2.36 o 
   8  -4   5        6.09        6.78      3.71 o 
   9  -4   5        0.75        1.36      1.66 o 
  10  -4   5       13.68       13.28      2.05 o 
 -11  -3   5        4.20        4.33      2.94 o 
 -10  -3   5        2.18        2.22      1.23 o 
  -9  -3   5       31.23       38.16      2.85 o 
  -8  -3   5       86.29       81.19      4.77 o 
  -7  -3   5       59.30       66.16      2.25 o 
  -6  -3   5       74.31       58.75      2.22 o 
  -5  -3   5      136.35      143.33      4.00 o 
  -4  -3   5        0.22        0.33      0.63 o 
  -3  -3   5      309.67      365.24      5.09 o 
  -2  -3   5      631.36      580.82      7.24 o 
  -1  -3   5      227.10      249.91      3.31 o 
   0  -3   5        3.17        3.72      0.80 o 
   1  -3   5       10.58       13.22      0.81 o 
   2  -3   5      237.43      228.45      1.99 o 
   3  -3   5       18.72       26.59      2.29 o 
   4  -3   5       96.10      102.85      4.92 o 
   5  -3   5       30.92       31.26      2.60 o 
   6  -3   5       13.28       12.85      5.59 o 
   8  -3   5       82.57       79.11      9.79 o 
   9  -3   5      169.49      182.03      6.27 o 
  10  -3   5        2.66        1.74      1.84 o 
 -11  -2   5        4.54        5.13      4.53 o 
 -10  -2   5        1.25       -0.32      1.65 o 
  -9  -2   5        4.19        3.24      2.98 o 
  -8  -2   5        6.29        6.23      2.05 o 
  -7  -2   5       53.06       52.02      3.22 o 
  -6  -2   5      207.37      228.77      4.70 o 
  -5  -2   5       25.93       25.89      2.41 o 
  -4  -2   5       24.81       24.26      2.06 o 
  -3  -2   5      338.04      381.19      4.93 o 
  -2  -2   5      143.80      134.03      3.12 o 
  -1  -2   5      111.69      106.35      1.24 o 
   0  -2   5       81.95       92.42      1.30 o 
   1  -2   5      105.81      105.65      1.36 o 
   2  -2   5       93.41      113.13      1.61 o 
   3  -2   5      117.44      122.36      4.27 o 
   4  -2   5       35.59       30.44      1.71 o 
   5  -2   5       23.75       23.77      1.72 o 
   6  -2   5      133.98      138.13      3.49 o 
   7  -2   5        3.20        2.70      2.24 o 
   8  -2   5       89.16       98.08      3.96 o 
   9  -2   5        0.08        1.13      2.17 o 
 -11  -1   5       12.50        9.32      8.24 o 
 -10  -1   5        0.00        0.72      0.79 o 
  -9  -1   5        3.91        4.77      2.50 o 
  -8  -1   5      112.73       83.27      8.67 o 
  -7  -1   5      109.93      116.86      6.12 o 
  -6  -1   5        0.01        0.34      0.28 o 
  -5  -1   5      134.07      126.77      2.07 o 
  -4  -1   5      117.00      129.89      2.38 o 
  -3  -1   5      398.31      368.29      7.47 o 
  -2  -1   5       19.22       17.83      1.15 o 
  -1  -1   5      675.03      673.86      6.27 o 
   0  -1   5        6.58        3.90      0.40 o 
   1  -1   5      886.94      865.69     14.17 o 
   2  -1   5       26.05       25.37      0.55 o 
   3  -1   5       21.80       19.13      2.49 o 
   4  -1   5       79.35       79.49      2.71 o 
   5  -1   5      280.59      275.80     12.76 o 
   6  -1   5       21.42       18.57      1.62 o 
   7  -1   5       11.30       13.39      1.61 o 
   8  -1   5       15.46       15.22      1.74 o 
 -12   0   5        0.21        1.65      2.19 o 
 -11   0   5       46.23       52.05      7.86 o 
 -10   0   5        0.04       -0.29      1.29 o 
  -9   0   5      116.72      112.71      4.17 o 
  -8   0   5      152.38      137.07      6.54 o 
  -7   0   5       38.48       43.70      6.58 o 
  -6   0   5       17.18       14.71      5.44 o 
  -5   0   5      281.72      286.67      6.32 o 
  -4   0   5      402.13      449.12      8.20 o 
  -3   0   5      108.58       86.17      1.60 o 
  -2   0   5       78.91       83.27      1.87 o 
  -1   0   5      384.48      405.34      4.52 o 
   0   0   5     1838.10     1963.77     17.59 o 
   1   0   5      195.12      188.85      2.21 o 
   2   0   5        1.56        1.73      0.98 o 
   3   0   5       23.97       23.69      0.71 o 
   4   0   5        4.12        3.95      0.55 o 
   5   0   5       76.14       77.48      1.90 o 
   6   0   5        0.44        1.57      0.84 o 
   7   0   5       76.81       79.11      5.94 o 
   8   0   5       57.55       61.53      4.16 o 
 -12   1   5       30.32       20.08     10.91 o 
 -11   1   5        2.31        1.46      1.18 o 
 -10   1   5        0.82        1.63      1.74 o 
  -9   1   5        0.08       -0.40      1.81 o 
  -8   1   5       78.20       68.99      6.16 o 
  -7   1   5      101.99      101.68      4.57 o 
  -6   1   5      256.88      242.34      6.66 o 
  -5   1   5      104.71      106.73      3.81 o 
  -4   1   5      479.98      530.27     10.63 o 
  -3   1   5      571.19      634.48     10.18 o 
  -2   1   5      713.99      730.31     16.29 o 
  -1   1   5      670.80      627.29      6.83 o 
   0   1   5        4.38        2.98      0.57 o 
   1   1   5       44.67       31.74      0.72 o 
   2   1   5      113.85      124.09      1.68 o 
   3   1   5      141.73      133.81      1.66 o 
   4   1   5      115.66      109.25      2.70 o 
   5   1   5      168.75      164.70      2.48 o 
   6   1   5       58.65       59.07      1.89 o 
   7   1   5        0.17        1.29      1.24 o 
   8   1   5        1.84        1.33      2.61 o 
   9   1   5        0.79        1.77      1.75 o 
 -12   2   5        0.45        0.38      1.50 o 
 -11   2   5        0.01       -0.01      1.12 o 
 -10   2   5       25.36       19.17      9.89 o 
  -9   2   5        2.39        0.69      2.04 o 
  -8   2   5        3.74        1.53      2.09 o 
  -7   2   5        0.92        2.78      2.22 o 
  -6   2   5       36.82       33.03      1.93 o 
  -5   2   5      177.94      187.95      5.19 o 
  -4   2   5       45.23       52.63      3.80 o 
  -3   2   5       32.61       23.97      3.65 o 
  -2   2   5       13.54       19.69      1.39 o 
  -1   2   5       25.13       25.09      1.45 o 
   0   2   5      323.19      338.56      3.70 o 
   1   2   5       21.78       20.65      1.31 o 
   2   2   5       20.06       21.66      0.72 o 
   3   2   5       71.53       70.81      1.45 o 
   4   2   5       53.48       53.13      1.67 o 
   5   2   5      767.33      815.00     13.40 o 
   6   2   5       57.73       55.54      2.94 o 
   7   2   5        2.07        1.53      1.66 o 
   8   2   5        7.25        3.76      2.84 o 
 -12   3   5       10.43        7.29      5.42 o 
 -11   3   5       42.92       51.80      5.84 o 
 -10   3   5        9.87        9.24      4.21 o 
  -9   3   5       97.50       96.94      5.02 o 
  -8   3   5       51.87       43.11      2.85 o 
  -7   3   5        0.02        3.87      1.43 o 
  -6   3   5       44.77       49.13      2.75 o 
  -5   3   5       86.99       79.86      3.00 o 
  -4   3   5       81.53       79.70      3.10 o 
  -3   3   5       47.34       50.89      1.99 o 
  -2   3   5        8.87       10.04      3.05 o 
  -1   3   5       85.02       82.97      2.41 o 
   0   3   5      301.68      328.58      5.22 o 
   1   3   5      192.07      214.71      3.44 o 
   2   3   5       32.49       31.93      1.41 o 
   3   3   5       39.97       40.36      1.95 o 
   4   3   5      102.38      101.68      2.23 o 
   5   3   5       92.50       96.78      3.30 o 
   6   3   5        0.15        0.93      0.99 o 
   7   3   5       27.70       28.48      2.49 o 
   8   3   5        6.16        3.88      3.58 o 
 -11   4   5        1.66        2.99      2.40 o 
 -10   4   5        0.90        1.51      1.17 o 
  -9   4   5       65.99       58.94      3.50 o 
  -8   4   5       11.31       12.59      4.21 o 
  -7   4   5      525.08      556.78      7.99 o 
  -6   4   5      259.72      253.59      9.88 o 
  -5   4   5      152.52      166.49      5.22 o 
  -4   4   5      201.04      189.90      7.77 o 
  -3   4   5        7.05        6.89      2.07 o 
  -2   4   5       49.52       56.77      2.49 o 
  -1   4   5        7.71        9.75      1.53 o 
   0   4   5       48.36       53.05      1.90 o 
   1   4   5      124.96      107.04      1.85 o 
   2   4   5       86.19       76.70      3.54 o 
   3   4   5       11.44        7.69      2.36 o 
   4   4   5       48.61       47.88      4.02 o 
   5   4   5        9.87        5.55      1.62 o 
   6   4   5        3.63        3.72      2.43 o 
   7   4   5        4.09        5.79      2.80 o 
 -11   5   5       25.84       15.99      8.71 o 
 -10   5   5       24.11       16.22      9.27 o 
  -9   5   5        4.91        4.90      2.41 o 
  -8   5   5        0.00       -0.14      1.53 o 
  -7   5   5       90.71       93.27      4.78 o 
  -6   5   5        0.16        1.79      1.05 o 
  -5   5   5      388.22      397.49     13.53 o 
  -4   5   5       90.46       84.10      4.95 o 
  -3   5   5        2.18        3.73      3.56 o 
  -2   5   5        1.25        3.25      1.68 o 
  -1   5   5      107.22      115.49      3.59 o 
   0   5   5        2.61        4.34      1.26 o 
   1   5   5      187.21      185.37      2.58 o 
   2   5   5       36.81       37.02      1.65 o 
   3   5   5        8.80        8.88      1.30 o 
   4   5   5       28.83       27.69      5.26 o 
   5   5   5       12.18       14.32      1.81 o 
   6   5   5        0.41        0.98      2.51 o 
 -11   6   5        0.03        0.76      0.95 o 
 -10   6   5        8.89        9.71      6.50 o 
  -9   6   5       26.20       27.35      2.52 o 
  -8   6   5        2.69        1.74      1.57 o 
  -7   6   5      108.45      101.96      3.75 o 
  -6   6   5      157.46      161.50      6.50 o 
  -5   6   5      156.32      155.11      7.33 o 
  -4   6   5       22.57       22.64      2.56 o 
  -3   6   5       42.95       37.90      2.36 o 
  -2   6   5       30.85       33.24      2.30 o 
  -1   6   5      197.30      200.74      2.80 o 
   0   6   5       88.94       84.74      4.44 o 
   1   6   5       27.99       26.40      2.04 o 
   2   6   5        3.78        3.00      1.00 o 
   3   6   5       28.75       27.04      3.47 o 
   4   6   5        4.11        4.04      1.46 o 
   5   6   5        9.21        5.44      3.76 o 
   6   6   5        9.71        5.49      4.58 o 
 -10   7   5        8.11        8.04      3.72 o 
  -9   7   5        0.41        0.74      1.49 o 
  -8   7   5        3.54        3.04      1.63 o 
  -7   7   5       18.14       17.30      1.85 o 
  -6   7   5      119.83      124.39      5.13 o 
  -5   7   5       61.98       57.24      6.61 o 
  -4   7   5        3.81        5.60      1.67 o 
  -3   7   5        1.15        2.02      1.53 o 
  -2   7   5       43.83       46.99      2.48 o 
  -1   7   5       59.18       61.25      3.83 o 
   0   7   5        1.18        1.41      1.05 o 
   1   7   5        1.98        1.73      0.97 o 
   2   7   5        7.94        8.40      2.29 o 
   3   7   5        1.20        3.76      1.25 o 
   4   7   5        3.11        3.75      1.69 o 
   5   7   5        0.61        0.47      1.15 o 
  -9   8   5        0.42       -0.02      1.59 o 
  -8   8   5        0.85        1.19      1.15 o 
  -7   8   5        4.62        6.82      2.61 o 
  -6   8   5        0.40       -0.38      1.86 o 
  -5   8   5      175.83      197.69      5.53 o 
  -4   8   5       14.27       11.71      5.21 o 
  -3   8   5       24.69       26.02      3.19 o 
  -2   8   5        1.53        0.06      0.82 o 
  -1   8   5       49.38       50.40      2.11 o 
   0   8   5        0.04        0.96      0.78 o 
   1   8   5       15.16       11.55      4.65 o 
   2   8   5       45.54       48.84      3.68 o 
   3   8   5        1.25        2.60      1.61 o 
  -8   9   5        3.65        3.41      2.97 o 
  -7   9   5        0.00        1.17      1.62 o 
  -6   9   5       24.75       28.31      3.94 o 
  -5   9   5        0.09        0.65      1.48 o 
  -4   9   5        0.55        0.31      0.97 o 
  -3   9   5        4.54        3.90      1.53 o 
  -2   9   5       13.01        9.14      5.75 o 
  -1   9   5        0.20        0.48      1.28 o 
   0   9   5       21.17       23.64      5.22 o 
   1   9   5        0.07        0.99      0.78 o 
   2   9   5        2.14        1.16      0.98 o 
  -6  10   5       45.53       54.10      3.45 o 
  -5  10   5        0.09        0.95      1.02 o 
  -3  10   5       12.24       14.96      2.05 o 
  -2  10   5       17.48       11.13      7.29 o 
  -1  10   5       28.45       34.39      2.68 o 
   1 -13   6        3.75        1.42      0.86 o 
   2 -13   6       19.16       28.88      2.25 o 
   3 -13   6        0.07        0.87      0.69 o 
  -3 -12   6        0.30        1.62      2.45 o 
  -2 -12   6       11.72       11.90      6.72 o 
  -1 -12   6       17.60       24.52      2.76 o 
   0 -12   6        2.09        2.94      1.21 o 
   1 -12   6       56.61       57.86      5.84 o 
   2 -12   6       30.79       29.56      6.25 o 
   3 -12   6       11.76        8.19      3.24 o 
   4 -12   6       28.28       28.68      2.99 o 
   5 -12   6        1.05        2.19      1.90 o 
   6 -12   6       16.70       30.13      3.69 o 
  -4 -11   6        2.06        5.22      2.24 o 
  -3 -11   6        0.04        1.84      2.43 o 
  -2 -11   6        0.48        2.46      2.24 o 
  -1 -11   6        0.00       -0.29      0.65 o 
   0 -11   6        0.18        0.99      0.86 o 
   1 -11   6        0.09        0.95      0.90 o 
   2 -11   6        5.59        6.03      1.77 o 
   3 -11   6        6.59        4.84      1.58 o 
   4 -11   6       83.93       67.38      3.61 o 
   5 -11   6       24.38       39.24      2.61 o 
   6 -11   6        8.63       10.43      6.31 o 
   7 -11   6        2.58        2.36      2.01 o 
  -6 -10   6        1.03        0.77      2.00 o 
  -5 -10   6       25.56       22.94      2.83 o 
  -4 -10   6       11.74       10.42      5.46 o 
  -3 -10   6       27.70       40.02      2.06 o 
  -2 -10   6       13.90       11.64      2.25 o 
  -1 -10   6        0.49        0.13      1.14 o 
   0 -10   6       46.51       50.52      2.50 o 
   1 -10   6        1.22        0.15      0.99 o 
   2 -10   6       22.04       16.23      3.65 o 
   3 -10   6      110.45       95.00      6.34 o 
   4 -10   6        2.35        3.88      1.38 o 
   5 -10   6        4.96        3.61      1.72 o 
   6 -10   6        4.82        7.25      3.10 o 
   7 -10   6        4.59        2.13      2.18 o 
   8 -10   6        8.17        4.61      3.64 o 
  -7  -9   6        4.93        9.64      2.14 o 
  -6  -9   6        2.43        1.74      2.38 o 
  -5  -9   6        1.25        0.63      1.68 o 
  -4  -9   6        5.16        4.55      1.69 o 
  -3  -9   6       57.45       50.62      3.00 o 
  -2  -9   6       68.40       70.68      3.06 o 
  -1  -9   6        7.35        8.71      2.04 o 
   0  -9   6       44.22       41.41      2.38 o 
   1  -9   6        5.75        4.08      1.35 o 
   2  -9   6       12.87       13.01      1.83 o 
   3  -9   6        4.16        4.16      1.13 o 
   4  -9   6      187.31      185.32      6.98 o 
   5  -9   6       55.68       47.99      4.84 o 
   6  -9   6        0.50        1.00      3.04 o 
   7  -9   6        0.13        0.63      1.57 o 
   8  -9   6       24.26       24.84      3.04 o 
  -8  -8   6       20.71       11.62      9.24 o 
  -7  -8   6        3.85        2.87      2.86 o 
  -6  -8   6        2.01        2.67      2.11 o 
  -5  -8   6      211.40      229.79      5.02 o 
  -4  -8   6        0.48        1.36      1.23 o 
  -3  -8   6       21.36       18.29      4.05 o 
  -2  -8   6        2.49        3.19      1.18 o 
  -1  -8   6        1.79        2.59      0.98 o 
   0  -8   6        6.21        9.57      1.63 o 
   1  -8   6       12.07       10.83      1.29 o 
   2  -8   6        2.27        3.66      1.22 o 
   3  -8   6      547.79      587.01      6.57 o 
   4  -8   6       97.50      108.26      2.49 o 
   5  -8   6        4.52        4.58      1.17 o 
   6  -8   6        6.66        7.59      4.51 o 
   7  -8   6       23.19       14.63      8.97 o 
   8  -8   6       10.59        5.28      2.23 o 
   9  -8   6        0.04        1.30      1.37 o 
  -9  -7   6       15.96       11.46      9.07 o 
  -8  -7   6        2.54        3.10      1.91 o 
  -7  -7   6       16.97       11.63      4.16 o 
  -6  -7   6      122.79      112.34      3.32 o 
  -5  -7   6      216.57      235.29      4.75 o 
  -4  -7   6       18.66       19.31      3.31 o 
  -3  -7   6       22.48       22.29      2.14 o 
  -2  -7   6       85.33       91.95      4.26 o 
  -1  -7   6        8.11        8.11      1.64 o 
   0  -7   6       17.42       18.35      1.79 o 
   1  -7   6       14.01       15.73      3.22 o 
   2  -7   6      400.13      395.99      7.94 o 
   3  -7   6      207.37      213.28      5.95 o 
   4  -7   6        2.10        2.52      0.88 o 
   5  -7   6        1.85        1.68      0.64 o 
   6  -7   6        3.12        2.84      1.68 o 
   7  -7   6        0.35        1.31      2.00 o 
   8  -7   6        6.33        8.14      6.07 o 
   9  -7   6        4.78        3.92      4.04 o 
  -9  -6   6       15.67       16.15      8.90 o 
  -8  -6   6        4.39        4.66      1.48 o 
  -7  -6   6        3.24        3.71      1.18 o 
  -6  -6   6      122.86      124.66      3.77 o 
  -5  -6   6        1.13        2.21      1.74 o 
  -4  -6   6       47.98       56.10      2.16 o 
  -3  -6   6       28.01       32.58      0.99 o 
  -2  -6   6        9.40        6.64      1.22 o 
  -1  -6   6        1.24        3.40      1.08 o 
   0  -6   6        9.26       10.73      2.26 o 
   1  -6   6        6.01        5.96      1.59 o 
   2  -6   6        3.43        3.14      1.05 o 
   4  -6   6       14.95       12.59      1.36 o 
   5  -6   6       18.31       19.30      1.05 o 
   6  -6   6        2.31        3.27      1.86 o 
   7  -6   6       39.72       33.63      7.96 o 
   8  -6   6       12.07       23.39      2.97 o 
   9  -6   6        5.61        4.67      4.14 o 
 -10  -5   6       32.67       25.62     12.05 o 
  -9  -5   6       38.74       46.00      2.00 o 
  -8  -5   6        0.13        0.12      1.01 o 
  -7  -5   6        6.29        7.12      1.76 o 
  -6  -5   6      140.68      131.82      4.88 o 
  -5  -5   6      120.46      119.32      7.22 o 
  -4  -5   6      253.27      252.12      5.94 o 
  -3  -5   6        2.32        1.63      0.50 o 
  -2  -5   6      256.98      274.88      5.81 o 
  -1  -5   6       30.25       27.38      1.36 o 
   0  -5   6        0.27        1.37      0.79 o 
   1  -5   6       22.85       22.78      1.15 o 
   2  -5   6       59.33       54.73      1.39 o 
   3  -5   6        5.11        5.16      0.93 o 
   4  -5   6       35.03       33.68      1.15 o 
   5  -5   6       11.62       13.11      4.42 o 
   6  -5   6        1.15        2.21      1.70 o 
   7  -5   6        5.72        5.62      3.54 o 
   8  -5   6        9.42        8.62      2.32 o 
   9  -5   6       21.77       19.24      3.58 o 
  10  -5   6        8.53        2.13      3.71 o 
 -10  -4   6       30.99       31.63      5.37 o 
  -9  -4   6        2.61        2.39      1.41 o 
  -8  -4   6       73.00       64.45      3.11 o 
  -7  -4   6       81.86       94.70     11.34 o 
  -6  -4   6        3.57        4.00      1.34 o 
  -5  -4   6      355.30      337.63     12.00 o 
  -4  -4   6        2.81        2.26      1.09 o 
  -3  -4   6      263.67      256.31      4.14 o 
  -2  -4   6       33.20       35.95      0.93 o 
  -1  -4   6      141.24      133.73      2.10 o 
   0  -4   6      115.65      115.64      2.15 o 
   1  -4   6       15.72       13.25      1.07 o 
   2  -4   6      168.74      174.10      2.30 o 
   3  -4   6       13.32       16.05      0.37 o 
   4  -4   6       13.07       12.87      5.33 o 
   5  -4   6       24.73       24.26      2.02 o 
   6  -4   6       97.39      100.90      5.65 o 
   7  -4   6       28.53       29.77      4.06 o 
   8  -4   6       12.37       10.22      3.26 o 
   9  -4   6        1.65        0.88      1.69 o 
  10  -4   6       13.50        6.27      8.56 o 
 -11  -3   6        2.38        1.75      1.07 o 
 -10  -3   6        2.15        2.81      2.15 o 
  -9  -3   6       16.55       14.04      4.75 o 
  -8  -3   6       12.96        7.26      2.03 o 
  -7  -3   6       23.74       34.23      2.66 o 
  -6  -3   6       75.09       75.02      3.61 o 
  -5  -3   6       13.26       14.88      3.36 o 
  -4  -3   6       16.00       13.90      1.52 o 
  -3  -3   6       66.04       64.82      6.70 o 
  -2  -3   6      580.80      586.49      8.33 o 
  -1  -3   6      141.81      158.51      1.97 o 
   0  -3   6      416.98      406.81      3.60 o 
   1  -3   6      241.75      271.60      2.66 o 
   2  -3   6        5.17        5.25      0.55 o 
   3  -3   6       62.60       68.87      2.86 o 
   4  -3   6      122.74      131.69      4.80 o 
   5  -3   6      187.06      200.19      9.42 o 
   6  -3   6       86.91       97.83      4.10 o 
   7  -3   6       11.32       10.00      5.57 o 
   8  -3   6        0.18        0.76      1.10 o 
   9  -3   6       74.28       77.28      4.17 o 
 -11  -2   6       20.56       13.71      5.20 o 
 -10  -2   6        5.81        5.77      2.98 o 
  -9  -2   6        4.98        4.42      2.50 o 
  -8  -2   6       13.88        6.63      2.21 o 
  -7  -2   6      143.12      132.59      3.50 o 
  -6  -2   6       93.03       88.88      3.11 o 
  -5  -2   6        8.62       10.63      2.77 o 
  -4  -2   6        0.66        0.64      0.37 o 
  -3  -2   6        9.11        8.44      1.35 o 
  -2  -2   6      189.28      193.26      2.07 o 
  -1  -2   6      183.79      185.17      2.51 o 
   0  -2   6        8.56        9.56      0.79 o 
   1  -2   6       37.28       35.12      0.68 o 
   2  -2   6       59.83       62.12      1.14 o 
   3  -2   6        0.03        0.61      0.54 o 
   4  -2   6       62.32       69.71      3.61 o 
   5  -2   6       52.90       50.46      4.36 o 
   6  -2   6       12.32       12.47      3.69 o 
   7  -2   6       90.50       93.66      8.01 o 
   8  -2   6        0.01        0.37      1.35 o 
   9  -2   6       49.00       48.00      3.36 o 
 -11  -1   6       17.76       14.25      9.79 o 
 -10  -1   6        0.14        0.79      1.33 o 
  -9  -1   6        4.35        2.73      1.93 o 
  -8  -1   6        5.28        5.75      2.83 o 
  -7  -1   6        9.05        6.01      1.96 o 
  -6  -1   6       15.71       13.30      0.89 o 
  -5  -1   6       86.59       87.97      1.74 o 
  -4  -1   6       25.69       28.45      1.40 o 
  -3  -1   6      185.13      217.65      3.75 o 
  -2  -1   6      257.26      279.01      3.43 o 
  -1  -1   6      347.63      350.26      3.91 o 
   0  -1   6       19.29       26.56      1.03 o 
   1  -1   6       41.34       41.04      0.88 o 
   2  -1   6       71.20       78.65      1.52 o 
   3  -1   6        7.26        8.79      2.35 o 
   4  -1   6       42.52       40.48      1.69 o 
   5  -1   6       33.08       30.83      2.04 o 
   6  -1   6       42.73       44.92      3.54 o 
   7  -1   6        0.10        1.09      1.20 o 
   8  -1   6       23.40       19.23      2.05 o 
 -11   0   6       17.55        9.09      6.01 o 
 -10   0   6        1.96        1.26      0.92 o 
  -9   0   6        2.61        2.10      1.69 o 
  -8   0   6      150.63      142.15      9.09 o 
  -7   0   6        8.75        7.15      2.33 o 
  -6   0   6      130.98      124.77      4.57 o 
  -5   0   6      121.25      118.65      2.53 o 
  -4   0   6      164.51      164.77      5.36 o 
  -3   0   6        3.56        2.53      0.69 o 
  -2   0   6       70.23       82.28      1.73 o 
  -1   0   6      100.62      100.88      2.09 o 
   0   0   6      118.63      117.00      3.84 o 
   1   0   6      337.42      352.23      6.05 o 
   2   0   6       15.39       13.47      0.62 o 
   3   0   6       18.85       18.60      1.06 o 
   4   0   6      506.09      529.11     11.60 o 
   5   0   6      114.02      110.12      2.88 o 
   6   0   6      275.41      273.47      7.28 o 
   7   0   6      121.07      132.50      5.47 o 
   8   0   6        0.22        0.11      1.03 o 
 -11   1   6        0.02        0.93      2.28 o 
 -10   1   6       23.59       20.44      8.55 o 
  -9   1   6       17.03       21.56      7.21 o 
  -8   1   6      235.19      213.64      8.86 o 
  -7   1   6      185.95      189.73      6.76 o 
  -6   1   6      107.28      122.69      4.42 o 
  -5   1   6        0.13        1.55      1.16 o 
  -4   1   6       34.46       34.58      1.87 o 
  -3   1   6        0.12        0.55      0.34 o 
  -2   1   6       53.31       50.82      1.21 o 
  -1   1   6       48.79       53.69      1.29 o 
   0   1   6      159.12      165.09      3.07 o 
   1   1   6      711.74      706.48      7.71 o 
   2   1   6       37.50       40.15      1.01 o 
   3   1   6        1.78        2.38      0.45 o 
   4   1   6        5.29        5.23      1.30 o 
   5   1   6      278.11      278.44      5.73 o 
   6   1   6       11.46        9.15      7.61 o 
   7   1   6       13.59       13.00      2.35 o 
   8   1   6        6.84        7.63      4.19 o 
 -11   2   6        8.14        3.73      2.88 o 
 -10   2   6        1.26        3.32      3.39 o 
  -9   2   6        0.12        0.18      1.58 o 
  -8   2   6        8.70        6.55      3.17 o 
  -7   2   6       56.71       44.62      2.63 o 
  -6   2   6      125.15      131.62      7.13 o 
  -5   2   6      168.46      169.62      5.36 o 
  -4   2   6      292.52      295.72      9.40 o 
  -3   2   6      281.13      319.89      4.83 o 
  -2   2   6       39.31       41.72      1.41 o 
  -1   2   6        1.45        0.46      0.50 o 
   0   2   6      235.43      261.46      4.34 o 
   1   2   6      370.80      372.66      9.16 o 
   2   2   6        5.78        6.96      0.86 o 
   3   2   6       93.40       88.21      2.76 o 
   4   2   6       22.67       21.29      1.06 o 
   5   2   6       10.76        8.74      4.37 o 
   6   2   6        8.41        4.09      3.11 o 
   7   2   6        2.80        2.37      1.69 o 
   8   2   6        0.08       -0.73      1.84 o 
 -11   3   6        7.52        5.12      3.09 o 
 -10   3   6       31.53       36.50      3.25 o 
  -9   3   6       21.14       15.42      7.43 o 
  -8   3   6       33.61       27.00      9.55 o 
  -7   3   6        9.19        8.76      4.17 o 
  -6   3   6       25.34       23.15      2.66 o 
  -5   3   6      408.33      417.74     11.21 o 
  -4   3   6      113.29      106.79      3.94 o 
  -3   3   6       99.08      113.23      4.45 o 
  -2   3   6       57.72       45.89      1.60 o 
  -1   3   6        1.95        1.66      0.47 o 
   0   3   6       33.60       30.27      1.42 o 
   1   3   6       62.98       70.52      2.40 o 
   2   3   6       86.13       88.68      2.74 o 
   3   3   6       23.48       25.50      0.87 o 
   4   3   6       14.34       11.20      2.52 o 
   5   3   6        9.73        9.30      4.80 o 
   6   3   6        0.04        1.03      0.81 o 
   7   3   6        7.00        8.44      5.58 o 
 -11   4   6       40.45       50.58      3.57 o 
 -10   4   6        1.61        2.25      1.75 o 
  -9   4   6        1.79        3.24      2.48 o 
  -8   4   6      110.97      106.85      3.69 o 
  -7   4   6       50.44       50.93      3.40 o 
  -6   4   6      178.59      199.43     11.47 o 
  -5   4   6      116.65      113.17      4.07 o 
  -4   4   6       74.04       76.92      4.02 o 
  -3   4   6        2.61        1.89      1.39 o 
  -2   4   6       67.79       70.78      2.23 o 
  -1   4   6       95.73       83.03      2.60 o 
   0   4   6      388.02      363.69     13.61 o 
   1   4   6      400.74      425.23      5.99 o 
   2   4   6        9.53        9.39      2.48 o 
   3   4   6       16.06       15.64      1.68 o 
   4   4   6       50.39       54.95      2.19 o 
   5   4   6        3.76        3.05      2.19 o 
   6   4   6        1.66        1.71      1.67 o 
 -11   5   6        2.67        2.38      2.48 o 
 -10   5   6        1.05        2.35      1.82 o 
  -9   5   6        8.13        8.36      3.19 o 
  -8   5   6       32.58       34.02      2.72 o 
  -7   5   6       30.07       27.36      2.34 o 
  -6   5   6       42.38       38.41      2.32 o 
  -5   5   6       16.37       13.27      4.53 o 
  -4   5   6      184.06      178.66      9.95 o 
  -3   5   6       28.68       31.38      2.50 o 
  -2   5   6       11.05       11.68      2.48 o 
  -1   5   6       21.79       19.81      1.69 o 
   0   5   6       80.94       75.65      2.35 o 
   1   5   6       60.38       60.95      3.04 o 
   2   5   6        0.64        0.67      0.94 o 
   3   5   6       19.82       14.47      1.99 o 
   4   5   6        1.74        1.50      1.03 o 
   6   5   6        1.59        1.37      2.83 o 
 -10   6   6        6.25        3.86      3.44 o 
  -9   6   6       11.47        7.06      2.94 o 
  -8   6   6       13.89       10.92      5.02 o 
  -7   6   6       19.27       14.75      6.72 o 
  -6   6   6       32.70       35.74      2.47 o 
  -5   6   6      239.75      255.10      5.70 o 
  -4   6   6       79.24       77.74      3.32 o 
  -3   6   6       57.06       58.79      3.06 o 
  -2   6   6       52.84       52.05      2.65 o 
  -1   6   6       33.61       33.29      1.39 o 
   0   6   6       50.20       47.59      2.00 o 
   1   6   6       17.74       20.91      3.41 o 
   2   6   6       18.19       19.89      3.19 o 
   3   6   6       49.92       59.49      2.78 o 
   4   6   6        0.04        1.07      0.82 o 
   5   6   6        2.74        1.14      2.10 o 
  -9   7   6       10.20        7.31      4.71 o 
  -8   7   6       11.54        8.11      5.44 o 
  -7   7   6       29.31       15.08      9.22 o 
  -6   7   6        0.02        1.70      1.49 o 
  -5   7   6      137.86      143.02      6.33 o 
  -4   7   6        6.75        6.74      3.67 o 
  -3   7   6       15.91       14.58      7.74 o 
  -2   7   6       19.29       18.04      1.79 o 
  -1   7   6       32.32       22.20      6.49 o 
   0   7   6        5.08        3.17      1.45 o 
   1   7   6       12.56        9.24      3.26 o 
   2   7   6        5.04        4.62      1.30 o 
   3   7   6        4.36        4.98      1.93 o 
   4   7   6        9.10        7.27      5.99 o 
  -8   8   6        0.30        0.25      0.83 o 
  -7   8   6       10.99        9.58      4.71 o 
  -6   8   6        6.64        6.03      3.68 o 
  -5   8   6        0.16        1.02      0.92 o 
  -4   8   6        1.13        0.76      0.56 o 
  -3   8   6        4.76        3.65      1.95 o 
  -2   8   6        9.12        8.88      1.93 o 
  -1   8   6       34.12       38.73      2.62 o 
   0   8   6        7.32        8.07      3.05 o 
   1   8   6       30.08       31.12      2.64 o 
   2   8   6        1.33        1.08      0.79 o 
  -7   9   6        1.44        0.48      1.01 o 
  -6   9   6        0.96        0.43      1.88 o 
  -5   9   6        5.27        4.58      3.37 o 
  -4   9   6        1.82        2.36      1.82 o 
  -3   9   6        5.44        7.45      4.29 o 
  -2   9   6        0.00        1.18      1.19 o 
  -1   9   6        0.85        1.82      1.39 o 
   0   9   6       23.25       25.17      4.39 o 
  -2 -12   7       17.40       22.05      3.30 o 
  -1 -12   7        4.36        2.61      1.39 o 
   0 -12   7        8.59        8.68      3.61 o 
   1 -12   7        7.83        3.12      1.86 o 
   2 -12   7        0.94        1.95      1.60 o 
   3 -12   7        2.52        2.90      1.56 o 
   4 -12   7        0.06        2.02      2.22 o 
   5 -12   7       10.44        3.62      2.98 o 
  -4 -11   7       43.30       31.74     16.98 o 
  -3 -11   7        9.62       11.24      3.02 o 
  -2 -11   7       18.45        9.83      4.11 o 
  -1 -11   7        0.60        1.19      1.32 o 
   0 -11   7        1.22        0.93      0.76 o 
   1 -11   7       15.23       10.76      4.85 o 
   2 -11   7        3.89        3.93      1.80 o 
   3 -11   7       50.52       63.37      3.05 o 
   4 -11   7       36.07       30.28      7.01 o 
   5 -11   7      133.03      143.80      7.20 o 
   6 -11   7        9.05        6.80      2.24 o 
  -6 -10   7        3.28        1.69      2.07 o 
  -5 -10   7       29.57       24.22     12.41 o 
  -4 -10   7       80.66       78.83      6.40 o 
  -3 -10   7        0.01        0.44      0.99 o 
  -2 -10   7        0.00        0.56      0.74 o 
  -1 -10   7        1.53        2.18      1.28 o 
   0 -10   7        2.59        1.46      1.28 o 
   1 -10   7        2.41        1.06      0.69 o 
   2 -10   7        0.36        0.41      0.80 o 
   3 -10   7        2.28        2.47      1.13 o 
   4 -10   7       73.89       67.20      2.93 o 
   5 -10   7        7.77        6.97      4.42 o 
   6 -10   7        0.81        1.32      1.73 o 
   7 -10   7       10.67        6.89      5.39 o 
  -7  -9   7        0.97        0.84      1.93 o 
  -6  -9   7       15.14       13.89      7.62 o 
  -5  -9   7       42.39       33.48      3.86 o 
  -4  -9   7        0.98        2.87      1.54 o 
  -3  -9   7       13.07       13.10      3.44 o 
  -2  -9   7       86.51       89.88      3.75 o 
  -1  -9   7        0.55        1.09      0.96 o 
   0  -9   7        0.33        0.44      0.91 o 
   1  -9   7        0.69        0.56      1.01 o 
   2  -9   7        2.42        3.45      0.95 o 
   3  -9   7      106.68       97.10      2.74 o 
   4  -9   7       77.53       70.44      2.29 o 
   5  -9   7       81.49       83.91      6.08 o 
   6  -9   7       10.42       12.77      6.21 o 
   7  -9   7        1.26        1.13      2.45 o 
   8  -9   7        4.05        3.00      4.05 o 
  -8  -8   7       17.30       12.51      8.74 o 
  -7  -8   7       11.40       11.80      8.33 o 
  -6  -8   7      135.71      159.85      3.60 o 
  -5  -8   7        0.35        1.86      1.26 o 
  -4  -8   7      180.66      194.31      5.25 o 
  -3  -8   7       33.22       26.26      2.04 o 
  -2  -8   7        5.78        5.51      1.86 o 
  -1  -8   7       40.18       35.66      2.75 o 
   0  -8   7       65.11       64.20      2.40 o 
   1  -8   7        1.65        1.56      1.17 o 
   2  -8   7       53.88       49.70      1.85 o 
   3  -8   7       45.06       45.29      1.77 o 
   4  -8   7      111.40      104.22      3.72 o 
   5  -8   7        5.25        5.46      3.42 o 
   6  -8   7        0.05        0.91      1.98 o 
   7  -8   7       16.43       12.22      5.69 o 
   8  -8   7        3.98        7.71      4.21 o 
  -8  -7   7       10.65       10.05      6.38 o 
  -7  -7   7       31.09       30.74      4.39 o 
  -6  -7   7        0.00        0.08      0.71 o 
  -5  -7   7      211.24      217.05      7.19 o 
  -4  -7   7        2.14        1.40      0.91 o 
  -3  -7   7       18.58       26.38      3.41 o 
  -2  -7   7      156.23      133.82      7.10 o 
  -1  -7   7       96.30       80.79      3.42 o 
   0  -7   7       14.33       18.96      4.09 o 
   1  -7   7       43.21       43.13      2.01 o 
   2  -7   7      189.62      197.62      8.26 o 
   3  -7   7       43.76       39.09      1.76 o 
   4  -7   7       30.16       25.92      1.31 o 
   5  -7   7        0.41        1.81      0.94 o 
   6  -7   7        5.29        6.41      3.98 o 
   7  -7   7        4.72        3.24      2.39 o 
   8  -7   7       10.47       10.00      5.88 o 
   9  -7   7        3.17        2.78      5.10 o 
  -9  -6   7       16.40       12.81      5.56 o 
  -8  -6   7        2.68        1.82      1.78 o 
  -7  -6   7        6.93        5.69      2.26 o 
  -6  -6   7       11.25       10.82      2.98 o 
  -5  -6   7      248.54      250.03     11.45 o 
  -4  -6   7       39.61       39.18      2.40 o 
  -3  -6   7        3.09        2.86      0.78 o 
  -2  -6   7      138.22      142.83      3.00 o 
  -1  -6   7       57.50       57.03      3.31 o 
   0  -6   7       93.21       83.46      3.31 o 
   1  -6   7       61.82       67.09      2.78 o 
   2  -6   7       14.56       18.24      1.15 o 
   3  -6   7        0.59        3.32      1.06 o 
   4  -6   7        0.13        0.34      0.41 o 
   5  -6   7       14.10       13.85      5.89 o 
   6  -6   7        0.20       -0.11      1.96 o 
   7  -6   7       94.74      102.70      4.98 o 
   8  -6   7       23.72       29.08      2.83 o 
   9  -6   7        0.01        0.22      1.83 o 
 -10  -5   7        8.44        8.33      4.61 o 
  -9  -5   7       11.60       12.25      4.17 o 
  -8  -5   7        5.67        5.84      2.08 o 
  -7  -5   7       25.43       23.29      5.32 o 
  -6  -5   7       51.66       62.71      4.01 o 
  -5  -5   7       23.27       19.11      4.29 o 
  -4  -5   7       12.63       11.01      3.33 o 
  -3  -5   7       24.45       24.75      2.16 o 
  -2  -5   7      123.71      141.44      3.02 o 
  -1  -5   7      352.87      362.49     10.70 o 
   0  -5   7       73.39       81.37      2.81 o 
   1  -5   7       37.55       35.49      1.75 o 
   2  -5   7        7.56        5.46      1.23 o 
   3  -5   7        0.37       -0.02      0.36 o 
   4  -5   7        0.52       -0.22      1.56 o 
   5  -5   7        2.07        2.90      1.84 o 
   6  -5   7       51.29       45.49      6.41 o 
   7  -5   7        3.42        3.05      1.80 o 
   8  -5   7        1.30        1.10      1.99 o 
   9  -5   7       24.87       19.10      2.37 o 
 -10  -4   7       15.63       21.03      5.30 o 
  -9  -4   7        0.78        1.08      1.18 o 
  -8  -4   7        2.68        3.10      1.40 o 
  -7  -4   7        0.69        0.90      0.83 o 
  -6  -4   7      360.58      361.20     13.51 o 
  -5  -4   7        4.75        7.29      1.73 o 
  -4  -4   7       41.31       38.66      2.55 o 
  -3  -4   7        0.07        0.01      0.56 o 
  -2  -4   7       18.12       20.33      1.57 o 
  -1  -4   7       25.37       38.57      2.30 o 
   0  -4   7        0.01        1.90      0.52 o 
   1  -4   7      111.10      107.06      3.53 o 
   2  -4   7       23.58       19.91      1.76 o 
   3  -4   7       90.38       84.05      3.78 o 
   4  -4   7        9.17       11.69      4.72 o 
   5  -4   7        8.28       10.50      5.47 o 
   6  -4   7        0.27        0.67      1.36 o 
   7  -4   7       72.28       85.78      5.94 o 
   8  -4   7        3.03        2.58      1.74 o 
   9  -4   7        1.28        2.16      1.93 o 
 -11  -3   7       41.38       45.27      9.58 o 
 -10  -3   7        2.57        3.10      1.27 o 
  -9  -3   7        5.75        7.28      2.53 o 
  -8  -3   7        0.42        1.18      0.79 o 
  -7  -3   7       21.57       24.20      3.82 o 
  -6  -3   7       41.55       32.34      1.99 o 
  -5  -3   7      375.83      409.35      7.82 o 
  -4  -3   7       11.56       10.08      2.01 o 
  -3  -3   7        0.51        0.25      0.50 o 
  -2  -3   7        0.49        1.17      0.44 o 
  -1  -3   7       84.70       84.22      3.94 o 
   0  -3   7      344.30      369.40      5.86 o 
   1  -3   7       14.13        9.99      0.79 o 
   2  -3   7      464.92      476.54     12.33 o 
   3  -3   7        2.32        1.70      1.30 o 
   4  -3   7        1.68        1.52      1.15 o 
   5  -3   7        1.27        3.28      1.72 o 
   6  -3   7       20.88       17.16      6.20 o 
   7  -3   7       36.48       35.81      3.01 o 
   8  -3   7        0.40        1.47      1.64 o 
   9  -3   7        3.37        2.81      1.52 o 
 -11  -2   7       14.54       10.01      4.64 o 
 -10  -2   7       57.33       69.98      6.99 o 
  -9  -2   7       11.53       11.75      2.98 o 
  -8  -2   7       58.83       64.06      4.97 o 
  -7  -2   7      174.60      169.04      3.32 o 
  -6  -2   7       85.52       75.15      3.31 o 
  -5  -2   7        0.02        0.72      0.48 o 
  -4  -2   7       47.43       49.20      1.69 o 
  -3  -2   7       30.94       29.84      1.74 o 
  -2  -2   7        0.38        0.44      0.54 o 
  -1  -2   7      201.83      225.68      3.15 o 
   0  -2   7      122.18      126.31      1.80 o 
   1  -2   7       14.77       16.26      1.08 o 
   2  -2   7       68.15       74.97      2.41 o 
   3  -2   7       26.30       26.97      2.61 o 
   4  -2   7       96.19      103.63      6.36 o 
   5  -2   7       34.58       34.03      3.06 o 
   6  -2   7      162.21      171.93      4.41 o 
   7  -2   7       74.04       80.53      3.07 o 
   8  -2   7       48.01       42.67      2.83 o 
 -11  -1   7        0.47        0.80      0.95 o 
 -10  -1   7        3.14        2.55      2.01 o 
  -9  -1   7        0.05        0.54      1.78 o 
  -8  -1   7        9.62        9.09      2.77 o 
  -7  -1   7       95.18       88.00      2.76 o 
  -6  -1   7      132.89      146.74      3.42 o 
  -5  -1   7      443.17      442.25     13.39 o 
  -4  -1   7       27.96       25.89      1.00 o 
  -3  -1   7       98.18       97.94      2.34 o 
  -2  -1   7       17.49       14.88      2.47 o 
  -1  -1   7       97.97       93.48      2.08 o 
   0  -1   7       56.09       58.03      1.02 o 
   1  -1   7       25.56       28.78      1.49 o 
   2  -1   7       14.45       14.88      0.78 o 
   3  -1   7       35.35       36.63      1.77 o 
   4  -1   7        4.28        4.59      2.36 o 
   5  -1   7       57.43       57.19      3.59 o 
   6  -1   7      111.02      115.60      3.66 o 
   7  -1   7        9.49       10.03      1.84 o 
   8  -1   7        7.94        9.72      6.26 o 
 -11   0   7       60.70       72.61      4.00 o 
 -10   0   7       12.04       12.96      5.41 o 
  -9   0   7        7.22        3.74      2.13 o 
  -8   0   7        0.05        0.98      1.31 o 
  -7   0   7       54.31       49.23      2.49 o 
  -6   0   7       70.02       67.27      2.62 o 
  -5   0   7      310.79      316.64      5.55 o 
  -4   0   7      131.55      129.17      2.40 o 
  -3   0   7      275.25      290.69      4.28 o 
  -2   0   7       60.85       63.44      2.32 o 
  -1   0   7        9.91       10.43      1.93 o 
   0   0   7        0.13        0.92      0.39 o 
   1   0   7        2.74        5.35      0.95 o 
   2   0   7        5.86        8.77      0.96 o 
   3   0   7       73.61       68.40      3.24 o 
   4   0   7        9.84        8.14      2.66 o 
   5   0   7        8.14        5.66      1.96 o 
   6   0   7       89.36       86.52      2.64 o 
   7   0   7       32.96       33.23      7.11 o 
   8   0   7       44.07       41.84      6.07 o 
 -11   1   7        1.85        0.93      2.20 o 
 -10   1   7       59.34       60.88      4.57 o 
  -9   1   7        5.98        6.54      3.55 o 
  -8   1   7        3.13        2.20      1.62 o 
  -7   1   7      153.07      137.35      4.25 o 
  -6   1   7        6.75        6.53      2.02 o 
  -5   1   7      502.82      507.52      7.69 o 
  -4   1   7      751.94      783.51      7.60 o 
  -3   1   7      444.67      467.15      7.22 o 
  -2   1   7       37.06       41.02      1.42 o 
  -1   1   7        0.76        1.33      0.45 o 
   0   1   7      105.94      103.83      2.30 o 
   1   1   7       82.15       87.62      2.11 o 
   2   1   7       40.72       41.83      2.01 o 
   3   1   7      127.35      125.98      2.97 o 
   4   1   7       44.62       48.27      1.93 o 
   5   1   7        1.60        1.17      0.97 o 
   6   1   7        3.40        1.46      3.30 o 
   7   1   7        5.87        4.75      1.53 o 
   8   1   7        0.23        0.74      1.83 o 
 -11   2   7       11.31        8.76      4.73 o 
 -10   2   7       16.37       15.06      7.73 o 
  -9   2   7        1.65        0.93      1.82 o 
  -8   2   7       33.77       30.12      2.75 o 
  -7   2   7        0.27        1.69      1.29 o 
  -6   2   7       80.70       81.12      3.38 o 
  -5   2   7       72.24       63.71      3.37 o 
  -4   2   7        4.49        3.75      0.97 o 
  -3   2   7      227.34      235.89      4.11 o 
  -2   2   7      214.69      232.12      4.24 o 
  -1   2   7       10.02        9.89      2.01 o 
   0   2   7       21.94       19.30      1.25 o 
   1   2   7      728.40      771.17     11.40 o 
   2   2   7      140.82      139.70      2.92 o 
   3   2   7        6.98        6.79      1.52 o 
   4   2   7       34.47       36.95      2.46 o 
   5   2   7       23.20       27.49      4.84 o 
   6   2   7        9.50        6.03      4.24 o 
   7   2   7        4.16        3.63      2.39 o 
 -11   3   7        4.09        4.95      3.40 o 
 -10   3   7        0.22        1.29      1.17 o 
  -9   3   7       17.69       14.49      6.27 o 
  -8   3   7       38.47       31.22      2.43 o 
  -7   3   7        3.55        3.46      2.56 o 
  -6   3   7       34.10       31.70      3.90 o 
  -4   3   7      360.10      373.28     13.82 o 
  -3   3   7        3.17        3.46      0.85 o 
  -2   3   7        0.04        0.77      0.67 o 
  -1   3   7       70.04       68.06      2.63 o 
   0   3   7       39.58       32.41      2.16 o 
   1   3   7      212.62      202.55      4.76 o 
   2   3   7       16.00       16.99      1.46 o 
   3   3   7       12.36       13.03      1.15 o 
   4   3   7        6.87        5.26      2.80 o 
   5   3   7       16.05       11.41      8.42 o 
   6   3   7       24.89       22.50      5.62 o 
 -11   4   7        7.73        3.56      2.03 o 
 -10   4   7        0.00        0.41      1.98 o 
  -9   4   7        8.50        9.49      4.57 o 
  -8   4   7        2.90        3.84      1.99 o 
  -7   4   7       12.67       13.68      4.58 o 
  -6   4   7       48.44       48.06      2.79 o 
  -5   4   7       49.09       44.48      4.41 o 
  -4   4   7      552.30      592.04     11.76 o 
  -3   4   7       49.88       49.49      2.03 o 
  -2   4   7       10.43       10.35      1.79 o 
  -1   4   7        4.18        3.74      0.80 o 
   0   4   7       56.70       49.74      2.41 o 
   1   4   7      116.23      117.46      1.96 o 
   2   4   7        0.33        0.97      0.77 o 
   3   4   7        0.60        1.10      0.67 o 
   4   4   7        3.02        3.98      2.23 o 
   5   4   7        2.31        2.38      3.15 o 
   6   4   7       32.76       33.96      3.06 o 
 -10   5   7        5.34        5.52      4.14 o 
  -9   5   7        6.18        3.77      2.63 o 
  -8   5   7      110.90      113.49      5.16 o 
  -7   5   7        3.69        3.86      2.87 o 
  -6   5   7      206.43      227.21      9.78 o 
  -5   5   7       79.22       89.95      5.19 o 
  -4   5   7        2.70        3.56      1.51 o 
  -3   5   7        0.43        0.57      0.65 o 
  -2   5   7       18.00       17.16      1.23 o 
  -1   5   7        6.48        4.47      1.06 o 
   0   5   7       66.77       56.91      2.35 o 
   1   5   7        0.09        0.36      0.75 o 
   2   5   7        4.55        2.78      1.37 o 
   3   5   7        0.53       -0.39      0.92 o 
   4   5   7       24.54       32.40      3.28 o 
   5   5   7        6.95        5.16      3.50 o 
  -9   6   7        4.50        4.11      2.39 o 
  -8   6   7        8.34        7.92      4.01 o 
  -7   6   7       49.94       54.51      6.34 o 
  -6   6   7        1.73        1.97      1.52 o 
  -5   6   7        2.01        1.10      1.52 o 
  -4   6   7       57.99       59.57      2.98 o 
  -3   6   7        0.58        0.68      0.79 o 
  -2   6   7       47.75       47.95      2.03 o 
  -1   6   7        9.30        7.07      1.93 o 
   0   6   7       25.70       23.17      2.96 o 
   1   6   7        3.07        2.81      1.08 o 
   2   6   7       43.07       52.85      2.53 o 
   3   6   7       18.66       20.85      2.79 o 
   4   6   7        4.56        4.28      2.77 o 
  -9   7   7       24.15       19.00      9.93 o 
  -8   7   7       15.95        9.66      5.18 o 
  -7   7   7        0.08        1.79      2.61 o 
  -6   7   7        1.15        0.96      1.07 o 
  -5   7   7       19.23       15.02      6.88 o 
  -4   7   7       13.55       12.66      6.16 o 
  -3   7   7        0.94        1.74      0.86 o 
  -2   7   7        0.18        0.75      0.69 o 
  -1   7   7       12.66        9.89      3.62 o 
   0   7   7        0.06        2.76      1.44 o 
   1   7   7        3.15        4.26      1.40 o 
   2   7   7       12.12        6.90      3.16 o 
  -7   8   7        4.77        3.14      2.28 o 
  -6   8   7        0.89        1.93      1.63 o 
  -5   8   7        5.59        5.06      4.25 o 
  -4   8   7       11.62       13.54      5.81 o 
  -3   8   7       22.71       25.55      2.50 o 
  -2   8   7        0.88        1.12      0.92 o 
  -1   8   7        0.35        1.45      1.16 o 
   0   8   7        2.16        1.46      1.14 o 
  -4   9   7        4.37        3.48      2.76 o 
  -3   9   7       12.08        8.08      3.74 o 
  -2 -12   8       12.35       22.42      3.22 o 
  -1 -12   8        3.47        1.33      1.12 o 
   0 -12   8        4.91        5.45      1.75 o 
   1 -12   8       41.93       50.59      3.10 o 
   2 -12   8        0.00       -0.20      0.95 o 
   3 -12   8        4.60        4.25      3.01 o 
   4 -12   8        8.98        4.39      3.81 o 
  -4 -11   8        1.63        3.37      2.71 o 
  -3 -11   8       60.59       60.40      4.36 o 
  -2 -11   8        1.80        1.54      1.45 o 
  -1 -11   8       12.27        9.07      3.49 o 
   0 -11   8        2.42        2.30      1.66 o 
   1 -11   8       10.89        6.77      2.08 o 
   2 -11   8        9.06        5.76      2.75 o 
   3 -11   8        5.27        5.13      1.94 o 
   4 -11   8       11.71        7.92      6.97 o 
   5 -11   8      120.76      122.92      7.34 o 
  -5 -10   8       41.47       35.70      6.91 o 
  -4 -10   8       82.59       89.63      3.82 o 
  -3 -10   8       20.57       26.33      3.61 o 
  -2 -10   8       10.92        7.17      2.60 o 
  -1 -10   8        1.30        2.33      1.22 o 
   0 -10   8        1.30        1.63      0.83 o 
   1 -10   8        0.21        0.52      0.75 o 
   2 -10   8        1.14        1.39      0.73 o 
   3 -10   8       18.46       16.50      4.50 o 
   4 -10   8       18.56       15.86      6.47 o 
   5 -10   8        0.04        0.81      1.51 o 
   6 -10   8        5.64        5.25      5.52 o 
  -7  -9   8        0.38        2.08      1.03 o 
  -6  -9   8        2.56        2.32      2.01 o 
  -5  -9   8        6.01        4.93      1.74 o 
  -4  -9   8      155.40      155.33      4.40 o 
  -3  -9   8        4.45        2.20      1.43 o 
  -2  -9   8       17.69       15.63      4.24 o 
  -1  -9   8      140.51      120.30      4.55 o 
   0  -9   8        0.14        1.16      0.89 o 
   1  -9   8        2.99        6.21      1.53 o 
   2  -9   8       10.69        6.78      2.63 o 
   3  -9   8       12.13        8.62      3.15 o 
   4  -9   8       46.82       52.73      3.75 o 
   5  -9   8       17.14       21.62      8.00 o 
   6  -9   8        0.31        1.94      2.81 o 
   7  -9   8        2.20        2.53      2.75 o 
  -7  -8   8        0.90        0.79      1.27 o 
  -6  -8   8        0.01        0.98      1.02 o 
  -5  -8   8       70.07       68.16      3.47 o 
  -4  -8   8        1.78        2.00      1.39 o 
  -3  -8   8        6.62        6.57      1.47 o 
  -2  -8   8        2.00        4.66      1.59 o 
  -1  -8   8        2.80        4.40      1.44 o 
   0  -8   8      116.54      120.73      3.43 o 
   1  -8   8        3.23        2.44      1.01 o 
   2  -8   8        3.12        1.99      0.82 o 
   3  -8   8       23.49       20.83      2.63 o 
   4  -8   8       32.27       32.46      3.55 o 
   5  -8   8        1.11        1.67      0.98 o 
   6  -8   8        7.09        7.22      5.89 o 
   7  -8   8        4.88        1.94      1.53 o 
   8  -8   8       11.36        3.73      3.58 o 
  -8  -7   8       20.64       15.67      5.65 o 
  -7  -7   8        1.28        0.37      0.93 o 
  -6  -7   8       20.10       19.76      2.05 o 
  -5  -7   8       34.05       45.45      2.74 o 
  -4  -7   8        1.69        1.94      0.97 o 
  -3  -7   8        4.35        5.22      1.72 o 
  -2  -7   8        3.59        2.28      0.97 o 
  -1  -7   8      117.10      113.78      8.00 o 
   0  -7   8        0.11        0.78      1.46 o 
   1  -7   8        9.67        9.53      2.45 o 
   2  -7   8       26.41       26.56      1.93 o 
   3  -7   8        3.02        1.94      0.76 o 
   4  -7   8        2.72        3.77      1.46 o 
   5  -7   8        0.00       -0.82      1.82 o 
   6  -7   8       30.10       44.04      5.92 o 
   7  -7   8        0.26        1.05      1.11 o 
   8  -7   8       17.01       19.82      3.35 o 
  -9  -6   8        9.78        7.16      2.20 o 
  -8  -6   8        0.35        1.87      1.34 o 
  -7  -6   8       17.43       12.75      3.67 o 
  -6  -6   8        2.31        2.03      1.54 o 
  -5  -6   8        5.74        5.89      1.69 o 
  -4  -6   8        0.81        1.11      0.79 o 
  -3  -6   8        3.15        4.94      1.68 o 
  -2  -6   8        1.75        0.81      0.69 o 
  -1  -6   8       19.89       23.04      4.78 o 
   0  -6   8        9.07       10.66      2.82 o 
   1  -6   8       70.25       76.52      3.45 o 
   2  -6   8        4.77        6.69      1.86 o 
   3  -6   8      533.20      578.10     17.62 o 
   4  -6   8        6.32        8.08      4.91 o 
   5  -6   8        1.70        1.52      2.50 o 
   6  -6   8       15.65       12.72      7.18 o 
   7  -6   8       45.07       50.73      6.41 o 
   8  -6   8       37.58       34.95      5.11 o 
  -9  -5   8        1.27        0.73      0.88 o 
  -8  -5   8        5.49        6.98      2.53 o 
  -7  -5   8        0.05        0.50      0.69 o 
  -6  -5   8       89.78       96.67      4.69 o 
  -5  -5   8        2.67        1.67      1.04 o 
  -4  -5   8       19.45       25.20      2.39 o 
  -3  -5   8       14.23       16.81      1.52 o 
  -2  -5   8        3.78        5.03      1.32 o 
  -1  -5   8       27.00       24.49      2.88 o 
   0  -5   8       20.65       25.23      4.63 o 
   1  -5   8       30.83       34.37      1.51 o 
   2  -5   8        7.84        6.23      0.81 o 
   3  -5   8        8.97        9.63      3.67 o 
   4  -5   8       11.26       13.58      7.58 o 
   5  -5   8       10.13        8.76      3.88 o 
   6  -5   8        3.56        4.56      2.61 o 
   7  -5   8       20.99       20.18      3.40 o 
   8  -5   8        2.74        2.07      2.19 o 
 -10  -4   8      123.95      156.72      5.30 o 
  -9  -4   8        8.29        7.46      4.08 o 
  -8  -4   8        0.06        1.28      1.19 o 
  -7  -4   8        5.04        5.90      1.67 o 
  -6  -4   8      143.41      145.39      4.72 o 
  -5  -4   8      180.53      186.68      7.04 o 
  -4  -4   8        0.15        1.05      0.60 o 
  -3  -4   8       17.97       18.48      1.74 o 
  -2  -4   8        8.04        8.40      2.00 o 
  -1  -4   8       64.57       64.96      1.72 o 
   0  -4   8      254.28      268.91      4.34 o 
   1  -4   8       15.34       18.77      1.55 o 
   2  -4   8       43.89       36.85      1.04 o 
   3  -4   8        6.58        7.05      1.89 o 
   4  -4   8        0.76        1.21      1.32 o 
   5  -4   8       83.22       92.79      5.79 o 
   6  -4   8       21.33       21.45      7.37 o 
   7  -4   8       37.35       33.48      7.76 o 
   8  -4   8        2.77        2.07      2.38 o 
 -10  -3   8        7.98       10.51      3.76 o 
  -9  -3   8        3.39        3.44      1.20 o 
  -8  -3   8        3.57        2.75      1.69 o 
  -7  -3   8       28.56       28.58      2.29 o 
  -6  -3   8       68.57       64.42      2.91 o 
  -5  -3   8      222.42      225.80      5.56 o 
  -4  -3   8      353.77      358.85      5.44 o 
  -3  -3   8        1.12        0.96      0.62 o 
  -2  -3   8       19.59       21.39      1.15 o 
  -1  -3   8        0.00        0.53      0.42 o 
   0  -3   8       85.08       85.01      2.75 o 
   1  -3   8        1.25        1.62      0.48 o 
   2  -3   8       10.60       10.94      1.39 o 
   3  -3   8        2.52        2.89      1.31 o 
   4  -3   8        1.88        1.55      0.81 o 
   5  -3   8       23.67       23.00      2.48 o 
   6  -3   8       55.21       54.81      4.38 o 
   7  -3   8        1.79        2.04      2.07 o 
   8  -3   8        0.21        1.25      2.37 o 
 -10  -2   8        4.53        3.93      2.44 o 
  -9  -2   8        3.06        1.77      1.52 o 
  -8  -2   8        1.42        0.54      1.30 o 
  -7  -2   8        2.22        1.18      1.53 o 
  -6  -2   8      102.96       93.39      2.88 o 
  -5  -2   8      151.15      158.19      3.80 o 
  -4  -2   8       48.83       48.66      1.64 o 
  -3  -2   8       10.23        9.52      1.66 o 
  -2  -2   8        1.74        2.97      0.75 o 
  -1  -2   8        2.95        5.55      1.04 o 
   0  -2   8      130.41      128.50      2.74 o 
   1  -2   8       16.89       21.56      0.93 o 
   2  -2   8        0.89        2.30      0.51 o 
   3  -2   8       99.98      109.05      5.83 o 
   4  -2   8       11.76       10.42      2.72 o 
   5  -2   8      113.21      122.52      4.01 o 
   6  -2   8        4.62        3.70      1.76 o 
   7  -2   8       93.34       86.30      3.86 o 
 -11  -1   8        2.27        2.15      1.28 o 
 -10  -1   8        2.09        2.16      1.36 o 
  -9  -1   8       75.07       78.01      4.43 o 
  -8  -1   8        3.38        3.70      1.25 o 
  -7  -1   8      207.44      209.23      8.63 o 
  -6  -1   8       74.58       68.61      3.09 o 
  -5  -1   8        9.83        8.49      1.63 o 
  -4  -1   8      309.83      311.27      5.71 o 
  -3  -1   8       44.88       42.87      1.74 o 
  -2  -1   8      205.73      217.71      3.62 o 
  -1  -1   8      133.22      131.76      2.54 o 
   0  -1   8       10.36       10.57      2.04 o 
   1  -1   8       17.04       18.62      1.22 o 
   2  -1   8       72.47       73.31      2.03 o 
   3  -1   8       17.56       15.87      2.70 o 
   4  -1   8        0.08        0.83      0.90 o 
   5  -1   8        2.71        2.22      1.25 o 
   6  -1   8       53.38       59.63      4.93 o 
   7  -1   8       10.66        6.82      5.93 o 
   8  -1   8       16.81       19.96      2.83 o 
 -11   0   8        6.71        7.70      3.37 o 
 -10   0   8        1.33        2.01      1.57 o 
  -9   0   8       13.80       14.79      5.73 o 
  -8   0   8        7.66        8.64      3.02 o 
  -7   0   8        0.41        0.86      0.77 o 
  -6   0   8       69.23       61.60      1.72 o 
  -5   0   8        3.88        3.28      0.86 o 
  -4   0   8       38.09       35.69      1.67 o 
  -3   0   8      458.87      476.27      9.43 o 
  -2   0   8      120.67      119.35      3.06 o 
  -1   0   8       16.57       15.17      1.38 o 
   0   0   8       15.51       14.60      1.15 o 
   1   0   8      232.84      251.30      6.73 o 
   2   0   8      287.98      317.24      4.97 o 
   3   0   8       66.26       72.29      2.20 o 
   4   0   8        0.12        0.91      0.67 o 
   5   0   8       20.36       23.06      4.40 o 
   6   0   8        0.09        1.50      1.94 o 
   7   0   8       22.95       26.90      3.67 o 
 -11   1   8        2.88        2.55      3.96 o 
 -10   1   8        2.39        3.83      2.52 o 
  -9   1   8        7.28        3.95      2.92 o 
  -8   1   8      124.67      114.56      4.57 o 
  -7   1   8       42.25       41.36      1.50 o 
  -6   1   8       12.61       15.68      2.05 o 
  -5   1   8        0.73        1.53      0.62 o 
  -4   1   8      142.87      140.74      3.52 o 
  -3   1   8      247.92      255.53      5.98 o 
  -2   1   8        7.65        7.21      1.39 o 
  -1   1   8        5.76        6.63      1.76 o 
   0   1   8       12.57       10.98      1.18 o 
   1   1   8      275.00      287.99      3.78 o 
   2   1   8      118.73      123.26      2.11 o 
   3   1   8      133.21      147.77      3.68 o 
   4   1   8        1.25        1.43      0.79 o 
   5   1   8        9.39       10.25      4.89 o 
   6   1   8        0.85       -0.39      1.79 o 
   7   1   8       11.30        5.08      4.41 o 
 -11   2   8        2.38        3.32      3.34 o 
 -10   2   8       35.50       44.60      3.56 o 
  -9   2   8        9.24        5.53      2.21 o 
  -8   2   8       17.29       24.08      4.03 o 
  -7   2   8       11.83        9.08      1.91 o 
  -6   2   8       71.77       77.77      1.84 o 
  -5   2   8        1.53        1.70      0.65 o 
  -4   2   8      347.75      372.19      5.55 o 
  -3   2   8      120.67      107.51      4.21 o 
  -2   2   8        0.16        0.26      0.40 o 
  -1   2   8       25.54       27.92      1.23 o 
   0   2   8       10.30        9.74      1.89 o 
   1   2   8      224.80      215.70      3.88 o 
   2   2   8      104.67       99.11      3.73 o 
   3   2   8        0.06        1.14      0.79 o 
   4   2   8        0.69        0.79      1.82 o 
   5   2   8       26.77       25.28      3.30 o 
   6   2   8        5.29        3.29      2.17 o 
 -10   3   8        2.88        3.07      2.79 o 
  -9   3   8        7.78        8.23      4.88 o 
  -8   3   8        3.28        4.33      3.46 o 
  -7   3   8       39.22       43.11      2.81 o 
  -6   3   8        0.02       -0.57      1.78 o 
  -5   3   8        9.16        7.25      1.65 o 
  -4   3   8       14.48       13.68      1.90 o 
  -3   3   8       49.89       42.35      1.57 o 
  -2   3   8        3.14        1.00      0.55 o 
  -1   3   8        0.97        1.47      0.64 o 
   0   3   8       56.09       46.90      1.85 o 
   1   3   8      160.64      163.58      2.53 o 
   2   3   8        1.38        2.49      1.17 o 
   3   3   8       19.64       18.18      4.50 o 
   4   3   8        0.30        1.29      2.04 o 
   5   3   8       16.55       17.05      3.70 o 
 -10   4   8        0.12       -0.03      1.91 o 
  -9   4   8       25.90       15.20      8.82 o 
  -8   4   8       22.39       15.19      6.57 o 
  -7   4   8        0.14        0.55      1.17 o 
  -6   4   8        3.93        3.05      3.14 o 
  -5   4   8        0.02        1.18      0.79 o 
  -4   4   8       72.70       79.40      3.36 o 
  -3   4   8      119.73      129.85      3.42 o 
  -2   4   8       20.12       16.77      1.77 o 
  -1   4   8       57.60       53.02      1.91 o 
   0   4   8       40.50       39.63      1.71 o 
   1   4   8       53.18       50.02      4.38 o 
   2   4   8        1.15        1.04      0.91 o 
   3   4   8        5.60        3.56      1.81 o 
   4   4   8       38.27       39.96      2.82 o 
   5   4   8        3.22       -0.04      1.49 o 
  -9   5   8        1.81        4.34      1.71 o 
  -8   5   8       38.43       38.59      3.72 o 
  -7   5   8       27.11       20.45      7.13 o 
  -6   5   8       17.03       14.06      8.75 o 
  -5   5   8        0.19        0.69      0.72 o 
  -4   5   8       20.32       20.71      1.85 o 
  -3   5   8        1.76        3.61      1.12 o 
  -2   5   8       51.14       53.78      2.26 o 
  -1   5   8        0.02        0.45      0.87 o 
   0   5   8        1.79        1.41      0.81 o 
   1   5   8       14.67       14.60      1.35 o 
   2   5   8        8.63        5.84      1.99 o 
   3   5   8        0.05       -1.23      1.86 o 
   4   5   8        0.02       -0.69      1.45 o 
  -9   6   8        4.39        5.43      3.46 o 
  -8   6   8        8.74        4.59      3.45 o 
  -7   6   8        4.05        4.92      1.89 o 
  -6   6   8        8.61        9.84      4.11 o 
  -5   6   8       19.19       13.07      4.85 o 
  -4   6   8        0.32        0.17      0.78 o 
  -3   6   8       18.12       19.13      2.10 o 
  -2   6   8       12.99       10.33      3.04 o 
  -1   6   8        0.19        1.09      0.71 o 
   0   6   8       15.60       11.63      3.42 o 
   1   6   8       45.41       53.69      4.05 o 
   2   6   8       15.61       11.67      7.59 o 
  -7   7   8        6.69        5.19      2.45 o 
  -6   7   8       18.57       12.17      7.99 o 
  -5   7   8        0.10        1.07      0.73 o 
  -4   7   8        4.81        3.53      1.38 o 
  -3   7   8        0.15        1.03      1.06 o 
  -2   7   8       41.33       42.40      2.54 o 
  -1   7   8        2.77        2.07      1.56 o 
   0   7   8        9.73        8.43      3.88 o 
   1   7   8        2.69        3.72      1.43 o 
  -5   8   8       17.79       11.68      4.76 o 
  -4   8   8        2.68        1.19      1.23 o 
  -3   8   8       24.80       31.66      3.41 o 
  -2   8   8       25.51       33.62      6.60 o 
  -1 -12   9        0.82        0.76      1.04 o 
   0 -12   9        5.38        3.50      1.53 o 
   1 -12   9        0.54        1.24      1.21 o 
   2 -12   9        0.76        1.64      1.12 o 
  -3 -11   9        0.02        0.83      1.07 o 
  -2 -11   9       21.56       30.43      3.41 o 
  -1 -11   9       20.56       11.94      5.27 o 
   0 -11   9        4.97        2.09      1.51 o 
   1 -11   9        3.32        4.13      1.49 o 
   2 -11   9       18.49       13.57     11.53 o 
   3 -11   9        2.81        2.80      2.61 o 
   4 -11   9        0.08        1.41      2.08 o 
  -5 -10   9        2.79        2.03      1.27 o 
  -4 -10   9       29.71       32.97      3.07 o 
  -3 -10   9       15.18        8.88      3.51 o 
  -2 -10   9        0.00        1.27      0.90 o 
  -1 -10   9        7.43        6.51      2.55 o 
   0 -10   9        0.20        0.07      1.23 o 
   1 -10   9        2.73        1.59      1.28 o 
   2 -10   9        1.22        3.21      1.68 o 
   3 -10   9        0.77       -0.11      1.62 o 
   4 -10   9       26.79       41.59      4.49 o 
   5 -10   9        0.02        0.01      1.90 o 
   6 -10   9        2.56        2.72      1.85 o 
  -6  -9   9       42.53       39.72      2.56 o 
  -5  -9   9        1.13        0.61      0.98 o 
  -4  -9   9        1.53        2.88      1.07 o 
  -3  -9   9        4.86        3.40      1.66 o 
  -2  -9   9        0.10        0.57      0.74 o 
  -1  -9   9       51.82       49.73      3.12 o 
   0  -9   9       41.93       35.01      2.64 o 
   1  -9   9        4.68        2.17      1.25 o 
   2  -9   9        1.66        2.27      1.20 o 
   3  -9   9        1.03        2.12      1.87 o 
   4  -9   9        8.07        3.64      3.55 o 
   5  -9   9        0.00       -0.62      2.11 o 
   6  -9   9        8.92        6.40      3.08 o 
  -7  -8   9        0.34        0.47      0.70 o 
  -6  -8   9        4.53        3.61      1.88 o 
  -5  -8   9        6.35        7.72      2.61 o 
  -4  -8   9       27.32       24.35      3.15 o 
  -3  -8   9        0.75        0.96      1.22 o 
  -2  -8   9       23.14       22.68      2.13 o 
  -1  -8   9       18.65       16.33      1.66 o 
   0  -8   9        0.32        0.29      1.29 o 
   1  -8   9        4.56        4.34      1.08 o 
   2  -8   9       71.57       76.66      5.57 o 
   3  -8   9       30.97       21.85     10.11 o 
   4  -8   9       28.07       18.83     10.42 o 
   5  -8   9        0.86        2.60      1.55 o 
   6  -8   9        2.50        1.64      2.03 o 
   7  -8   9        0.67        1.53      2.01 o 
  -8  -7   9       20.32       17.13      6.07 o 
  -7  -7   9        7.91        7.50      3.04 o 
  -6  -7   9       29.38       25.26      5.80 o 
  -5  -7   9        2.62        3.78      2.07 o 
  -4  -7   9       31.93       36.52      5.54 o 
  -3  -7   9        0.07        0.38      1.21 o 
  -2  -7   9       33.91       39.60      2.13 o 
  -1  -7   9       19.54       17.92      5.03 o 
   0  -7   9       90.91       94.62      3.32 o 
   1  -7   9       32.26       31.69      2.80 o 
   2  -7   9       57.72       55.76      1.92 o 
   3  -7   9       22.94       17.99      8.42 o 
   4  -7   9       10.48       15.11      6.61 o 
   5  -7   9        1.01        1.12      2.17 o 
   6  -7   9        2.55        2.77      3.17 o 
   7  -7   9        3.41        3.53      3.26 o 
  -9  -6   9       58.81       73.37      3.57 o 
  -8  -6   9        1.64        0.99      0.81 o 
  -7  -6   9       13.78       11.05      3.87 o 
  -6  -6   9       31.34       34.72      2.93 o 
  -5  -6   9       54.25       52.27      2.40 o 
  -4  -6   9       13.15       12.17      4.34 o 
  -3  -6   9       56.84       54.67      3.17 o 
  -2  -6   9        2.92        3.80      1.32 o 
  -1  -6   9        0.66        1.02      0.80 o 
   0  -6   9        3.10        2.58      1.04 o 
   1  -6   9        4.08        5.69      1.54 o 
   2  -6   9      224.31      233.42      9.90 o 
   3  -6   9        0.01       -0.15      1.87 o 
   4  -6   9       54.35       63.12      4.13 o 
   5  -6   9        2.69        1.45      1.88 o 
   6  -6   9        0.39       -0.12      1.72 o 
   7  -6   9       59.02       60.11      4.51 o 
  -9  -5   9        9.55        7.11      3.28 o 
  -8  -5   9        4.14        1.80      1.27 o 
  -7  -5   9        8.57        7.02      2.33 o 
  -6  -5   9       36.83       37.77     12.42 o 
  -5  -5   9       67.92       64.92      4.01 o 
  -4  -5   9      237.83      265.01      4.82 o 
  -3  -5   9       59.79       56.25      2.11 o 
  -2  -5   9        9.14        9.29      3.03 o 
  -1  -5   9        7.49        8.28      2.43 o 
   0  -5   9       65.84       64.36      3.96 o 
   1  -5   9        2.46        2.15      1.00 o 
   2  -5   9        1.98        3.23      0.61 o 
   3  -5   9        8.43        6.59      2.29 o 
   4  -5   9       24.50       23.71      2.51 o 
   5  -5   9       23.52       15.04      7.17 o 
   6  -5   9        0.74        1.77      1.91 o 
   7  -5   9        1.10        0.80      2.13 o 
  -9  -4   9        6.92        8.10      3.14 o 
  -8  -4   9        1.01        0.22      1.25 o 
  -7  -4   9        1.69        2.63      1.98 o 
  -6  -4   9       29.89       28.13      2.80 o 
  -5  -4   9      274.18      286.46      7.34 o 
  -4  -4   9       89.35       94.73      3.78 o 
  -3  -4   9       14.64       15.90      3.94 o 
  -2  -4   9       10.87       12.36      2.03 o 
  -1  -4   9        3.43        5.27      1.04 o 
   0  -4   9       14.75       16.49      1.92 o 
   1  -4   9       31.45       29.66      1.41 o 
   2  -4   9        5.76        6.71      1.48 o 
   3  -4   9       13.30       14.04      4.92 o 
   4  -4   9        5.62        5.03      3.71 o 
   5  -4   9        3.80        1.43      2.02 o 
   6  -4   9       37.21       37.79      3.41 o 
   7  -4   9       69.83       72.61      4.35 o 
 -10  -3   9       15.16        9.18      3.82 o 
  -9  -3   9       38.18       42.28      8.39 o 
  -8  -3   9        5.90        4.75      1.51 o 
  -7  -3   9       60.28       55.99      3.71 o 
  -6  -3   9       64.16       55.08      4.52 o 
  -5  -3   9        4.77        3.28      1.28 o 
  -4  -3   9       84.91       94.38      3.81 o 
  -3  -3   9       98.65      106.66      6.01 o 
  -2  -3   9      120.66      125.67      3.14 o 
  -1  -3   9       14.43       11.97      2.35 o 
   0  -3   9        5.82        7.41      1.18 o 
   1  -3   9        1.11        1.02      0.44 o 
   2  -3   9        0.94        3.11      1.36 o 
   3  -3   9        2.37        3.97      1.07 o 
   4  -3   9        0.01        0.89      0.75 o 
   5  -3   9        3.01        2.45      1.44 o 
   6  -3   9        5.14        5.95      1.96 o 
   7  -3   9       22.01       20.66      2.32 o 
 -10  -2   9        3.07        1.38      1.05 o 
  -9  -2   9        1.78        1.80      1.14 o 
  -8  -2   9       19.62       17.46      6.68 o 
  -7  -2   9        0.85        2.35      1.39 o 
  -6  -2   9        2.98        2.77      1.54 o 
  -5  -2   9      226.49      237.59      2.67 o 
  -4  -2   9      227.02      239.70      3.92 o 
  -3  -2   9       16.84       20.78      2.77 o 
  -2  -2   9      481.37      537.57     10.84 o 
  -1  -2   9       23.89       24.89      1.65 o 
   0  -2   9       16.22       15.71      1.25 o 
   1  -2   9       70.03       75.98      1.67 o 
   2  -2   9        2.01        3.02      1.09 o 
   3  -2   9       45.69       47.10      2.04 o 
   4  -2   9       28.29       25.96      2.45 o 
   5  -2   9        0.41        0.73      1.24 o 
   6  -2   9        1.63        1.23      0.87 o 
   7  -2   9        4.46        3.49      3.44 o 
 -10  -1   9        3.31        2.85      1.69 o 
  -9  -1   9       12.36        7.29      2.67 o 
  -8  -1   9        0.08       -0.63      1.48 o 
  -7  -1   9      100.02       98.61      2.97 o 
  -6  -1   9        1.34        1.34      1.81 o 
  -5  -1   9       46.56       47.98      2.48 o 
  -4  -1   9        9.45        9.76      2.26 o 
  -3  -1   9      486.19      522.41      6.35 o 
  -2  -1   9       10.17       13.69      2.78 o 
  -1  -1   9       22.97       29.48      3.13 o 
   0  -1   9        9.15        9.41      1.91 o 
   1  -1   9        0.41        0.37      0.45 o 
   2  -1   9       36.53       32.96      4.28 o 
   3  -1   9      177.13      190.16      8.50 o 
   4  -1   9       68.16       73.32      3.37 o 
   5  -1   9        0.01        1.02      0.99 o 
   6  -1   9        1.54        2.58      1.84 o 
   7  -1   9        0.72        1.19      2.63 o 
 -10   0   9       15.82       13.40      4.99 o 
  -9   0   9       35.78       33.78      2.76 o 
  -8   0   9       30.23       40.95      6.54 o 
  -7   0   9      106.78      115.28      4.03 o 
  -6   0   9       14.36        9.08      1.31 o 
  -5   0   9       55.62       59.24      1.99 o 
  -4   0   9       38.93       33.99      2.54 o 
  -3   0   9      176.84      179.96      8.03 o 
  -2   0   9       48.76       49.34      2.15 o 
  -1   0   9       66.61       63.40      3.67 o 
   0   0   9       62.20       65.20      2.69 o 
   1   0   9       85.94       82.20      3.67 o 
   2   0   9       26.60       25.66      2.62 o 
   3   0   9        1.17        0.95      0.64 o 
   4   0   9        8.36        6.88      2.38 o 
   5   0   9       21.71       26.52      2.99 o 
   6   0   9        5.92        7.58      3.80 o 
 -10   1   9        0.00       -0.38      1.46 o 
  -9   1   9        2.70        2.92      1.44 o 
  -8   1   9        0.24        1.09      1.26 o 
  -7   1   9        3.65        1.50      0.78 o 
  -6   1   9       30.59       28.26      2.78 o 
  -5   1   9       21.82       18.91      2.49 o 
  -4   1   9       17.50       17.20      1.40 o 
  -3   1   9      116.28      118.86      2.33 o 
  -2   1   9       57.49       51.78      2.21 o 
  -1   1   9       35.42       38.34      2.06 o 
   0   1   9       18.07       14.11      1.10 o 
   1   1   9        0.59        0.46      0.45 o 
   2   1   9       72.51       67.18      2.08 o 
   3   1   9        3.42        1.50      0.93 o 
   4   1   9        0.04        0.87      1.24 o 
   5   1   9        0.85        1.79      1.89 o 
   6   1   9        4.05        4.14      3.25 o 
 -10   2   9        2.33        2.47      2.20 o 
  -9   2   9        0.50        0.77      1.69 o 
  -8   2   9       68.04       81.87      3.95 o 
  -7   2   9       12.87        8.93      2.48 o 
  -6   2   9       53.24       45.06      2.04 o 
  -5   2   9        1.97        1.24      0.64 o 
  -4   2   9       61.23       73.92      2.21 o 
  -3   2   9      383.94      398.48      5.77 o 
  -2   2   9       97.46      114.24      4.36 o 
  -1   2   9        7.47        9.30      1.97 o 
   0   2   9       96.93       96.49      2.33 o 
   1   2   9        0.00        0.44      0.40 o 
   2   2   9      162.40      166.43      8.70 o 
   3   2   9        3.00        4.53      2.47 o 
   4   2   9        1.87        2.16      1.96 o 
   5   2   9        0.32        0.78      1.70 o 
 -10   3   9       13.99       10.37      6.18 o 
  -9   3   9        1.24        0.96      1.69 o 
  -8   3   9       18.44       13.77      6.53 o 
  -7   3   9       34.77       39.79      3.31 o 
  -6   3   9        3.95        3.28      0.95 o 
  -5   3   9        3.60        2.71      1.00 o 
  -4   3   9        0.03        1.08      0.75 o 
  -3   3   9        2.06        1.23      0.64 o 
  -2   3   9        1.28        1.48      0.58 o 
  -1   3   9        0.37        0.41      0.43 o 
   0   3   9       73.76       75.14      2.01 o 
   1   3   9        0.83        1.19      0.63 o 
   2   3   9       35.08       40.25      3.71 o 
   3   3   9        8.19        7.42      3.22 o 
   4   3   9        5.71        3.13      2.18 o 
  -9   4   9        0.00        1.48      0.93 o 
  -8   4   9        9.93        7.97      2.98 o 
  -7   4   9       15.05       13.38      3.31 o 
  -6   4   9       20.82       16.28      4.23 o 
  -5   4   9        0.04        1.28      0.80 o 
  -4   4   9        0.11        1.09      0.47 o 
  -3   4   9        0.20        0.60      0.73 o 
  -2   4   9       35.25       39.40      2.62 o 
  -1   4   9        2.84        2.04      0.72 o 
   0   4   9        1.24        0.97      0.88 o 
   1   4   9       66.80       67.75      2.49 o 
   2   4   9        7.44        6.52      4.52 o 
   3   4   9        5.47        5.63      3.62 o 
  -8   5   9        0.02       -0.88      1.43 o 
  -7   5   9       49.05       49.81      3.31 o 
  -6   5   9        1.31        1.72      1.08 o 
  -5   5   9        0.79        0.10      0.82 o 
  -4   5   9       14.38       15.58      3.80 o 
  -3   5   9       30.73       33.37      2.90 o 
  -2   5   9        0.74        0.87      1.04 o 
  -1   5   9        0.31        1.08      1.68 o 
   0   5   9        1.19        0.97      1.07 o 
   1   5   9        4.81        7.56      2.76 o 
   2   5   9        7.46        5.87      3.14 o 
  -7   6   9       34.54       38.67      2.69 o 
  -6   6   9       17.49       13.16      4.35 o 
  -5   6   9       38.07       46.95      3.98 o 
  -4   6   9        8.90        6.50      2.51 o 
  -3   6   9        0.19        0.60      0.73 o 
  -2   6   9        0.18        0.41      0.87 o 
  -1   6   9        0.07       -0.82      1.07 o 
   0   6   9        0.02        1.37      0.97 o 
   1   6   9        5.74        4.07      2.62 o 
  -5   7   9        3.75        1.18      1.82 o 
  -4   7   9        6.72        6.31      2.55 o 
  -3   7   9        0.25        0.26      1.08 o 
  -2   7   9       30.08       28.72      1.97 o 
  -2 -11  10        2.18        2.38      1.63 o 
  -1 -11  10        2.65        4.56      2.79 o 
   0 -11  10       49.75       56.74      5.69 o 
   1 -11  10        1.48        0.33      1.38 o 
   2 -11  10       10.62        7.43      4.43 o 
   3 -11  10       14.34        8.90      7.31 o 
  -4 -10  10        0.94        1.61      1.41 o 
  -3 -10  10       15.04       12.18      4.29 o 
  -2 -10  10        1.13        0.81      0.88 o 
  -1 -10  10        1.34        0.96      1.50 o 
   0 -10  10       13.01       11.07      3.87 o 
   1 -10  10        9.19        2.61      1.76 o 
   2 -10  10        4.85        5.37      2.77 o 
   3 -10  10        1.97        1.14      1.46 o 
   4 -10  10        0.14        0.79      1.09 o 
  -6  -9  10        0.04        0.63      0.94 o 
  -5  -9  10       18.75       23.31      5.07 o 
  -4  -9  10        6.26        6.67      2.16 o 
  -3  -9  10        4.38        3.98      1.58 o 
  -2  -9  10        1.42        2.19      1.31 o 
  -1  -9  10        1.40        1.92      0.86 o 
   0  -9  10       41.50       43.20      2.18 o 
   1  -9  10        5.11        2.91      4.29 o 
   2  -9  10        7.03        6.63      4.29 o 
   3  -9  10        0.11        1.16      2.22 o 
   4  -9  10        2.15        2.14      3.56 o 
  -7  -8  10        3.49        2.66      1.69 o 
  -6  -8  10       15.96       15.96      3.84 o 
  -5  -8  10        0.56        0.92      0.98 o 
  -4  -8  10        4.87        3.37      1.12 o 
  -3  -8  10       55.26       50.41      2.91 o 
  -2  -8  10       66.34       63.79      4.38 o 
  -1  -8  10        0.29        0.54      1.00 o 
   0  -8  10        3.27        2.39      1.39 o 
   1  -8  10        5.63        5.85      1.13 o 
   2  -8  10       31.55       24.54      9.67 o 
   3  -8  10       32.82       22.13      8.43 o 
   4  -8  10       60.24       61.68     12.01 o 
   5  -8  10       13.17       20.00      5.74 o 
   6  -8  10        8.03        8.12      3.40 o 
  -7  -7  10        5.66        4.32      1.98 o 
  -6  -7  10        0.02        1.32      1.27 o 
  -5  -7  10       19.31       15.56      5.25 o 
  -4  -7  10       24.40       25.22      4.01 o 
  -3  -7  10        0.34        0.61      0.64 o 
  -2  -7  10        1.30        1.53      1.35 o 
  -1  -7  10        2.47        4.11      1.76 o 
   0  -7  10        1.58        1.55      1.24 o 
   1  -7  10       31.82       33.57      2.17 o 
   2  -7  10        3.78        6.16      4.90 o 
   3  -7  10       23.40       18.59      8.21 o 
   4  -7  10        2.91        3.39      2.94 o 
   5  -7  10        9.46        5.73      3.16 o 
   6  -7  10       12.68        8.91      6.61 o 
  -8  -6  10       11.06       11.88      5.81 o 
  -7  -6  10        0.29        1.32      0.78 o 
  -6  -6  10       24.74       21.91      5.99 o 
  -5  -6  10       74.72       73.79      3.19 o 
  -4  -6  10       13.68       11.18      3.00 o 
  -3  -6  10       45.89       54.51      3.19 o 
  -2  -6  10       12.38       13.42      3.88 o 
  -1  -6  10       13.74       14.42      3.26 o 
   0  -6  10       22.35       22.66      2.00 o 
   1  -6  10       33.16       28.56      3.20 o 
   2  -6  10       69.03       72.75      3.96 o 
   3  -6  10       32.63       33.82      4.46 o 
   4  -6  10       12.81        8.80      6.47 o 
   5  -6  10        1.02        0.96      2.03 o 
   6  -6  10       43.32       44.58      3.64 o 
  -9  -5  10        1.05        2.40      0.86 o 
  -8  -5  10       20.63       24.76      4.50 o 
  -7  -5  10        0.01        0.56      1.44 o 
  -6  -5  10       69.59       67.04      3.08 o 
  -5  -5  10        0.36        1.93      1.43 o 
  -4  -5  10       14.58       11.31      3.46 o 
  -3  -5  10        0.13        1.31      0.77 o 
  -2  -5  10        0.02        1.17      0.83 o 
  -1  -5  10      102.77      104.76      7.13 o 
   0  -5  10        0.45        0.98      0.78 o 
   1  -5  10        2.64        1.89      0.91 o 
   2  -5  10       96.17      105.13      4.36 o 
   3  -5  10       23.12       22.06      9.92 o 
   4  -5  10        2.78        2.20      1.83 o 
   5  -5  10        8.35        4.29      3.24 o 
   6  -5  10        5.43        5.07      2.20 o 
  -9  -4  10        0.04        0.64      1.46 o 
  -8  -4  10        0.28        0.04      1.07 o 
  -7  -4  10       30.72       39.76      7.18 o 
  -6  -4  10       11.39        8.33      2.82 o 
  -5  -4  10       56.77       51.98      2.67 o 
  -4  -4  10      203.13      214.99      4.77 o 
  -3  -4  10       41.44       35.22      2.06 o 
  -2  -4  10      132.73      139.25      2.76 o 
  -1  -4  10       30.60       35.20      2.20 o 
   0  -4  10        7.02        6.25      1.26 o 
   1  -4  10        2.33        2.15      0.71 o 
   2  -4  10        8.64        9.19      2.79 o 
   3  -4  10       41.47       42.80      2.60 o 
   4  -4  10       10.41       10.31      5.67 o 
   5  -4  10        0.50        0.95      1.38 o 
   6  -4  10        5.05        3.97      1.77 o 
  -9  -3  10        0.38        1.20      0.95 o 
  -8  -3  10       22.21       18.92      5.48 o 
  -7  -3  10        0.19        2.07      1.47 o 
  -6  -3  10       30.63       31.17      4.15 o 
  -5  -3  10       27.57       33.82      4.79 o 
  -4  -3  10       16.79       17.84      1.89 o 
  -3  -3  10       68.14       57.53      2.99 o 
  -2  -3  10      144.70      144.03      3.87 o 
  -1  -3  10      173.02      188.15      2.73 o 
   0  -3  10       47.68       47.53      2.62 o 
   1  -3  10       12.47       11.56      3.32 o 
   2  -3  10       10.41       10.04      2.72 o 
   3  -3  10        4.52        3.96      1.87 o 
   4  -3  10       34.96       35.59      3.26 o 
   5  -3  10        4.54        3.34      1.46 o 
   6  -3  10        0.02        0.49      0.78 o 
  -9  -2  10       51.74       69.25     12.37 o 
  -8  -2  10       14.22       15.09      5.25 o 
  -7  -2  10        3.36        2.28      1.88 o 
  -6  -2  10      190.26      190.27      8.91 o 
  -5  -2  10        0.47        0.78      1.04 o 
  -4  -2  10       83.74       78.73      2.64 o 
  -3  -2  10       51.18       45.98      2.91 o 
  -2  -2  10       81.11       83.02      2.37 o 
  -1  -2  10      115.99      113.95      2.68 o 
   0  -2  10       13.17       10.90      2.65 o 
   1  -2  10      102.35       95.52      4.28 o 
   2  -2  10       78.29       72.78      5.54 o 
   3  -2  10        8.71        8.69      1.83 o 
   4  -2  10       34.21       31.96      2.10 o 
   5  -2  10        0.72        0.36      1.16 o 
   6  -2  10       23.68       29.11      3.14 o 
 -10  -1  10       23.43       21.79      5.43 o 
  -9  -1  10        7.99        5.60      2.11 o 
  -8  -1  10        6.14        7.68      3.12 o 
  -7  -1  10        0.24       -0.63      1.59 o 
  -6  -1  10        5.04        2.75      1.99 o 
  -5  -1  10       13.61       10.76      2.35 o 
  -4  -1  10       29.04       27.75      3.32 o 
  -3  -1  10        7.48        6.97      1.43 o 
  -2  -1  10      154.14      158.00      3.68 o 
  -1  -1  10       31.69       32.51      2.85 o 
   0  -1  10      141.25      160.62      2.67 o 
   1  -1  10        1.80        1.67      0.85 o 
   2  -1  10        6.19        8.74      2.21 o 
   3  -1  10      133.44      148.62      4.69 o 
   4  -1  10       70.45       78.51      5.17 o 
   5  -1  10        1.18        0.01      1.46 o 
   6  -1  10        3.77        4.54      3.76 o 
 -10   0  10        0.03       -0.17      1.30 o 
  -9   0  10        3.03        2.95      1.28 o 
  -8   0  10       33.77       28.86      4.11 o 
  -7   0  10        9.61        8.56      2.52 o 
  -6   0  10       23.11       24.57      1.34 o 
  -5   0  10       93.03       87.06      2.02 o 
  -4   0  10        7.56        7.33      1.39 o 
  -3   0  10       35.24       29.22      3.01 o 
  -2   0  10      235.72      260.48      5.80 o 
  -1   0  10        2.42        1.36      0.66 o 
   0   0  10       40.51       42.36      1.91 o 
   1   0  10        6.13        5.20      1.56 o 
   2   0  10      125.43      128.47      4.07 o 
   3   0  10        2.37        1.69      1.06 o 
   4   0  10        0.15        1.92      1.98 o 
   5   0  10       13.84       10.32      8.70 o 
  -9   1  10        0.16        0.83      0.93 o 
  -8   1  10        0.54        0.31      0.86 o 
  -7   1  10       10.53        8.03      3.21 o 
  -6   1  10        1.92        2.28      1.30 o 
  -5   1  10        6.27        6.13      1.73 o 
  -4   1  10        1.25        1.03      0.66 o 
  -3   1  10        0.79        1.43      0.60 o 
  -2   1  10        9.75        7.03      1.46 o 
  -1   1  10        0.86        1.09      0.49 o 
   0   1  10       12.60       12.37      2.87 o 
   1   1  10       36.07       34.36      1.95 o 
   2   1  10       34.62       34.83      4.26 o 
   3   1  10       15.79       20.29      2.27 o 
   4   1  10        1.38        1.08      1.57 o 
   5   1  10        0.25        1.48      1.43 o 
  -9   2  10        0.00        0.95      1.10 o 
  -8   2  10       16.99       15.92      6.05 o 
  -7   2  10       11.75       13.25      5.32 o 
  -6   2  10       10.19        8.85      2.43 o 
  -5   2  10        8.23        7.44      1.78 o 
  -4   2  10        0.00        0.81      0.61 o 
  -3   2  10       22.32       26.07      2.35 o 
  -2   2  10        1.03        1.08      0.64 o 
  -1   2  10       11.04        9.72      2.50 o 
   0   2  10        6.55        5.57      1.30 o 
   1   2  10       47.38       40.34      2.05 o 
   2   2  10       10.91       14.28      8.03 o 
   3   2  10        9.49       11.42      7.43 o 
   4   2  10        3.95        3.86      2.39 o 
  -9   3  10        5.27        4.01      2.20 o 
  -8   3  10        1.13        1.08      1.07 o 
  -7   3  10       33.91       38.74      4.57 o 
  -6   3  10        0.65        0.58      0.66 o 
  -5   3  10        1.27        1.50      0.78 o 
  -4   3  10       24.47       20.99      4.52 o 
  -3   3  10        3.49        2.48      0.89 o 
  -2   3  10        2.43        2.14      0.93 o 
  -1   3  10        4.92        5.32      1.34 o 
   0   3  10       20.48       19.21      2.41 o 
   1   3  10       20.97       20.59      6.46 o 
   2   3  10       28.79       21.10     10.44 o 
   3   3  10        0.67       -0.19      1.88 o 
  -8   4  10        4.16        3.01      1.75 o 
  -7   4  10        5.70        2.78      1.13 o 
  -6   4  10        7.30        6.13      1.71 o 
  -5   4  10        7.69        5.82      2.39 o 
  -4   4  10       15.84       11.23      3.25 o 
  -3   4  10        0.08        0.06      0.57 o 
  -2   4  10       10.97       10.11      2.18 o 
  -1   4  10        2.60        2.73      1.33 o 
   0   4  10        9.13        3.69      2.19 o 
   1   4  10       17.85       10.51      3.05 o 
   2   4  10       16.37       15.92      9.23 o 
  -7   5  10       15.00       12.95      4.46 o 
  -6   5  10       33.03       35.18      3.47 o 
  -5   5  10        1.85        2.03      1.11 o 
  -4   5  10        1.26        0.89      0.83 o 
  -3   5  10        0.44        0.04      0.90 o 
  -2   5  10        2.65        2.48      1.05 o 
  -1   5  10       14.43        9.19      4.02 o 
   0   5  10        3.19        3.12      1.88 o 
  -5   6  10        1.42        1.81      1.01 o 
  -4   6  10        8.26        4.95      2.15 o 
  -3   6  10        0.36        0.87      0.80 o 
  -3 -10  11        0.12        0.90      1.14 o 
  -2 -10  11        0.93        1.39      0.86 o 
  -1 -10  11        0.29        1.01      1.02 o 
   0 -10  11        0.11        0.88      1.60 o 
   1 -10  11        0.67        1.57      2.01 o 
   2 -10  11        1.47        0.79      0.89 o 
   3 -10  11        0.00        1.16      2.81 o 
  -5  -9  11        0.01        0.59      0.94 o 
  -4  -9  11       11.11        7.41      3.67 o 
  -3  -9  11        4.00        2.30      0.98 o 
  -2  -9  11        3.05        1.36      2.67 o 
  -1  -9  11        0.02        0.95      1.04 o 
   0  -9  11       17.22       13.60      6.21 o 
   1  -9  11        0.48        1.34      1.33 o 
   2  -9  11        2.53        1.32      0.91 o 
   4  -9  11        1.79        2.41      2.96 o 
  -6  -8  11        7.15        6.01      2.76 o 
  -5  -8  11       85.77       96.07      4.23 o 
  -4  -8  11       12.38        9.60      3.87 o 
  -3  -8  11        2.29        0.54      1.58 o 
  -2  -8  11       29.90       22.33      3.29 o 
  -1  -8  11        0.27        1.00      0.84 o 
   0  -8  11        2.47        2.17      1.08 o 
   1  -8  11        1.47        1.19      1.94 o 
   2  -8  11       17.86       12.31      8.58 o 
   3  -8  11       32.09       18.11     10.44 o 
   4  -8  11        5.54        2.15      2.77 o 
   5  -8  11        1.03        2.01      2.60 o 
  -7  -7  11        3.60        3.40      2.09 o 
  -6  -7  11        8.22        9.33      3.46 o 
  -5  -7  11        7.29        6.00      2.37 o 
  -4  -7  11        2.43        2.02      1.80 o 
  -3  -7  11        0.02        0.73      1.06 o 
  -2  -7  11        4.53        4.13      2.72 o 
  -1  -7  11      111.95      110.49      4.44 o 
   0  -7  11        0.78        1.09      1.08 o 
   1  -7  11        0.43       -0.07      2.01 o 
   2  -7  11       29.04       19.85     10.24 o 
   3  -7  11        6.78        4.93      3.46 o 
   4  -7  11        0.15        0.77      1.29 o 
   5  -7  11       21.40       27.01      3.68 o 
  -7  -6  11        1.57        1.64      1.22 o 
  -6  -6  11        3.96        4.36      2.53 o 
  -5  -6  11       54.93       64.60      6.27 o 
  -4  -6  11       67.17       70.98      3.31 o 
  -3  -6  11       40.33       34.92      6.31 o 
  -2  -6  11       41.60       35.01      8.11 o 
  -1  -6  11        5.90        6.04      1.70 o 
   0  -6  11       28.11       26.42      2.69 o 
   1  -6  11       12.68       11.78      4.73 o 
   2  -6  11        3.29        1.31      1.77 o 
   3  -6  11       46.62       48.23      4.61 o 
   4  -6  11        4.54        1.49      2.39 o 
   5  -6  11        6.34        2.34      3.08 o 
  -8  -5  11       13.63       10.09      4.76 o 
  -7  -5  11        7.40        6.45      1.86 o 
  -6  -5  11        0.00       -0.75      1.30 o 
  -5  -5  11       26.07       18.27      5.14 o 
  -4  -5  11        1.43        1.08      0.93 o 
  -3  -5  11        3.62        2.57      1.30 o 
  -2  -5  11      220.69      238.50      4.63 o 
  -1  -5  11       13.13       14.38      4.03 o 
   0  -5  11       65.78       64.68      3.72 o 
   1  -5  11        3.03        4.07      3.37 o 
   2  -5  11       48.52       51.40      7.70 o 
   3  -5  11       41.44       25.63     12.97 o 
   4  -5  11        5.13        3.19      3.85 o 
   5  -5  11        4.03        2.91      4.44 o 
  -8  -4  11        9.95       12.80      4.37 o 
  -7  -4  11       20.66       13.20      3.94 o 
  -6  -4  11        0.06        1.25      1.01 o 
  -5  -4  11      115.14      128.25      8.57 o 
  -4  -4  11       36.06       36.33      2.04 o 
  -3  -4  11       71.77       75.01      2.34 o 
  -2  -4  11       15.07       11.47      2.97 o 
  -1  -4  11      235.98      253.75      4.39 o 
   0  -4  11       14.24       16.12      1.92 o 
   1  -4  11        3.14        2.14      1.47 o 
   2  -4  11       20.34       13.52      4.27 o 
   3  -4  11       37.67       34.70      2.45 o 
   4  -4  11       14.18       10.73      5.74 o 
   5  -4  11        0.37        0.43      1.01 o 
  -9  -3  11       18.08       13.32      5.76 o 
  -8  -3  11        5.78        5.39      2.11 o 
  -7  -3  11        4.34        3.94      1.23 o 
  -6  -3  11        5.67        3.21      1.89 o 
  -5  -3  11        0.16        0.33      1.23 o 
  -4  -3  11      168.42      173.58      6.62 o 
  -3  -3  11        0.03        0.34      0.36 o 
  -2  -3  11       78.42       81.85      2.22 o 
  -1  -3  11       27.34       26.40      2.11 o 
   0  -3  11        7.12        6.95      1.92 o 
   1  -3  11       11.21       10.17      3.20 o 
   2  -3  11        0.08        0.89      0.61 o 
   3  -3  11       73.01       83.03      3.77 o 
   4  -3  11       78.80       80.63      8.38 o 
   5  -3  11       26.11       20.39      6.03 o 
  -9  -2  11        0.01        0.71      0.76 o 
  -8  -2  11        3.59        5.13      1.89 o 
  -7  -2  11       22.87       28.36      4.33 o 
  -6  -2  11        3.54        6.83      3.31 o 
  -5  -2  11       40.92       40.64      3.50 o 
  -4  -2  11       60.85       66.46      3.30 o 
  -3  -2  11        5.07        3.83      1.25 o 
  -2  -2  11      100.44       93.65      3.05 o 
  -1  -2  11       11.24       10.33      2.29 o 
   0  -2  11        3.18        3.74      1.03 o 
   1  -2  11        0.16        1.14      1.02 o 
   2  -2  11       59.48       61.89      3.08 o 
   3  -2  11       10.06       10.76      2.25 o 
   4  -2  11        6.44        4.54      2.95 o 
   5  -2  11        3.23        1.01      0.68 o 
  -9  -1  11        0.64        0.70      0.78 o 
  -8  -1  11        1.70        1.78      1.35 o 
  -7  -1  11        1.86        0.76      0.88 o 
  -6  -1  11       21.84       24.89      3.75 o 
  -5  -1  11        1.25        1.38      0.65 o 
  -4  -1  11       63.57       68.16      3.77 o 
  -3  -1  11       15.85       15.86      2.26 o 
  -2  -1  11       34.08       32.54      2.38 o 
  -1  -1  11        8.46        6.90      1.59 o 
   0  -1  11        2.06        2.05      0.72 o 
   1  -1  11        0.91        1.34      0.93 o 
   2  -1  11        9.97        6.81      2.61 o 
   3  -1  11        9.61        6.36      2.51 o 
   4  -1  11       12.69       12.65      2.47 o 
  -9   0  11        0.47        1.74      1.16 o 
  -8   0  11        0.92        0.45      1.62 o 
  -7   0  11       53.88       79.32      7.91 o 
  -6   0  11        1.46        2.13      1.46 o 
  -5   0  11        0.57        0.78      0.76 o 
  -4   0  11        6.90        4.68      1.35 o 
  -3   0  11        0.23        0.58      0.53 o 
  -2   0  11       32.48       32.80      1.94 o 
  -1   0  11        4.92        4.12      1.07 o 
   0   0  11        0.47        1.14      1.27 o 
   1   0  11        1.23        0.91      0.70 o 
   2   0  11        3.39        3.78      2.32 o 
   3   0  11        0.24        1.63      1.04 o 
   4   0  11       17.05       12.46      9.23 o 
  -8   1  11        2.70        2.82      1.48 o 
  -7   1  11       45.99       57.15      2.63 o 
  -6   1  11       63.27       79.83      4.20 o 
  -5   1  11        2.35        2.86      1.22 o 
  -4   1  11        1.87        1.63      0.85 o 
  -3   1  11        0.79        1.56      0.67 o 
  -2   1  11       10.30        8.86      1.98 o 
  -1   1  11        4.67        3.80      1.22 o 
   0   1  11        0.96        1.07      1.00 o 
   1   1  11        5.59        3.62      3.58 o 
   2   1  11        0.05        0.15      1.32 o 
   3   1  11        1.27        1.15      1.60 o 
  -8   2  11       22.04       16.62      6.86 o 
  -7   2  11        1.18        1.09      0.89 o 
  -6   2  11        6.53        6.15      1.69 o 
  -5   2  11        8.03        6.06      1.97 o 
  -4   2  11       18.92       17.27      1.52 o 
  -3   2  11        7.87        6.12      1.84 o 
  -2   2  11        0.40        0.67      0.65 o 
  -1   2  11       54.18       62.35      3.69 o 
   0   2  11        0.00        1.02      0.72 o 
   1   2  11        0.14        0.31      1.01 o 
   2   2  11       14.04        8.32      6.94 o 
  -7   3  11        7.58        4.89      2.15 o 
  -6   3  11        1.38        1.31      0.55 o 
  -5   3  11        2.70        2.29      1.16 o 
  -4   3  11       12.42        9.90      2.58 o 
  -3   3  11       25.01       32.50      4.19 o 
  -2   3  11        5.63        3.98      1.31 o 
  -1   3  11        1.60        2.06      0.84 o 
   0   3  11        1.67        1.82      3.92 o 
   1   3  11       24.33       20.19      5.70 o 
  -6   4  11        1.07        1.38      0.87 o 
  -5   4  11       10.02        8.15      2.11 o 
  -4   4  11        3.30        4.01      1.35 o 
  -3   4  11       49.75       54.40      3.07 o 
  -2   4  11        0.11        0.41      0.97 o 
  -1   4  11       31.36       33.35      6.63 o 
  -3  -9  12       15.77       13.20      5.47 o 
  -2  -9  12        0.07        1.32      0.92 o 
  -1  -9  12        9.75        8.84      5.81 o 
   0  -9  12        9.23        6.20      4.33 o 
   1  -9  12        8.55        9.00      4.21 o 
   2  -9  12        5.10        5.58      2.50 o 
  -5  -8  12        6.50        5.33      2.96 o 
  -4  -8  12       46.12       32.28     10.49 o 
  -3  -8  12        3.93        3.68      2.64 o 
  -2  -8  12       43.62       39.17      7.77 o 
  -1  -8  12        3.52        1.70      1.17 o 
   0  -8  12        6.95        8.68      4.17 o 
   1  -8  12       19.96       13.24      8.01 o 
   2  -8  12        4.11        3.22      4.10 o 
   3  -8  12        9.93        6.95      7.33 o 
  -6  -7  12        2.71        2.45      1.46 o 
  -5  -7  12        1.44        1.06      1.21 o 
  -4  -7  12       68.29       73.05      2.87 o 
  -3  -7  12        4.47        3.94      1.40 o 
  -2  -7  12       77.20       74.38      4.04 o 
  -1  -7  12       58.66       67.50      5.82 o 
   0  -7  12       59.20       60.08      4.25 o 
   1  -7  12        8.69        7.96      4.94 o 
   2  -7  12        4.16        3.00      1.69 o 
   3  -7  12       86.76      100.08      5.41 o 
   4  -7  12        0.46        1.10      2.04 o 
  -6  -6  12        9.36        5.46      3.43 o 
  -5  -6  12        0.16        1.74      1.02 o 
  -4  -6  12       15.21       10.21      3.87 o 
  -3  -6  12        4.80        4.51      1.85 o 
  -2  -6  12       33.20       26.02      7.36 o 
  -1  -6  12       49.67       54.12      3.65 o 
   0  -6  12       76.72       82.17      7.69 o 
   1  -6  12        6.72        5.74      4.36 o 
   2  -6  12        6.77        4.10      4.88 o 
   3  -6  12       10.31        7.12      4.29 o 
   4  -6  12       29.90       17.04      9.39 o 
  -7  -5  12        0.79        2.83      1.74 o 
  -6  -5  12        0.89        1.15      1.30 o 
  -5  -5  12        1.74        1.35      1.10 o 
  -4  -5  12        0.04        1.27      0.82 o 
  -3  -5  12       29.60       24.15      8.05 o 
  -2  -5  12       26.20       31.95      5.06 o 
  -1  -5  12       72.49       71.11      9.68 o 
   0  -5  12        5.98        7.04      2.42 o 
   1  -5  12        0.45        0.68      1.82 o 
   2  -5  12        1.31        1.27      1.55 o 
   3  -5  12       80.46       93.40      4.73 o 
   4  -5  12       19.87        9.27      8.91 o 
  -7  -4  12        0.00       -0.39      1.39 o 
  -6  -4  12        0.18        1.84      1.29 o 
  -5  -4  12       35.49       23.33      7.09 o 
  -4  -4  12        0.46       -0.09      0.70 o 
  -3  -4  12        4.47        2.84      1.80 o 
  -2  -4  12        3.28        1.34      0.92 o 
  -1  -4  12        6.52        4.56      1.69 o 
   0  -4  12        9.25        6.59      2.18 o 
   1  -4  12        0.08        0.54      0.91 o 
   2  -4  12        1.50        2.61      0.95 o 
   3  -4  12       39.39       34.09      4.85 o 
   4  -4  12       14.81        9.26      5.47 o 
  -8  -3  12        0.00        0.54      0.80 o 
  -7  -3  12        6.45        6.21      2.47 o 
  -6  -3  12       12.32       10.22      3.58 o 
  -5  -3  12       33.61       23.97      7.45 o 
  -4  -3  12       27.09       27.61      4.72 o 
  -3  -3  12       66.10       74.01      4.61 o 
  -2  -3  12        0.28        1.04      0.61 o 
  -1  -3  12       33.07       29.01      2.68 o 
   0  -3  12       14.51       11.90      3.86 o 
   1  -3  12       33.44       37.68      3.17 o 
   2  -3  12        2.66        0.71      1.61 o 
   3  -3  12       11.85        7.75      3.65 o 
   4  -3  12       46.02       53.62      6.92 o 
  -8  -2  12        0.07        0.87      0.96 o 
  -7  -2  12       17.11       13.23      5.40 o 
  -6  -2  12        1.34        2.03      1.10 o 
  -5  -2  12        4.11        3.99      1.90 o 
  -4  -2  12        0.13        1.00      0.87 o 
  -3  -2  12       13.24       10.25      2.59 o 
  -2  -2  12        1.48        2.49      0.89 o 
  -1  -2  12       41.95       46.50      2.87 o 
   0  -2  12        1.34        1.99      1.51 o 
   1  -2  12       10.38        9.56      3.60 o 
   2  -2  12        1.11        1.11      1.08 o 
   3  -2  12       10.12        5.77      2.96 o 
  -8  -1  12       16.45       12.84      4.16 o 
  -7  -1  12        8.07        6.51      2.80 o 
  -6  -1  12       62.16       76.70      4.63 o 
  -5  -1  12       41.66       43.44      6.86 o 
  -4  -1  12       15.19       11.57      2.80 o 
  -3  -1  12        1.17        1.06      0.54 o 
  -2  -1  12        0.17        0.94      0.54 o 
  -1  -1  12        1.19        0.81      0.97 o 
   0  -1  12       29.62       27.39      2.20 o 
   1  -1  12        0.18        1.29      1.34 o 
   2  -1  12        0.39        0.72      0.94 o 
   3  -1  12        0.37        0.89      1.50 o 
  -7   0  12        0.06        0.61      1.55 o 
  -6   0  12        1.99        1.63      1.59 o 
  -5   0  12       14.90       14.16      4.95 o 
  -4   0  12       12.27        9.10      2.77 o 
  -3   0  12        0.07        0.82      0.49 o 
  -2   0  12       46.22       53.47      2.79 o 
  -1   0  12        0.20        1.22      1.05 o 
   0   0  12       46.20       52.37      3.12 o 
   1   0  12       16.36       14.46      5.37 o 
   2   0  12        1.15        1.94      2.19 o 
  -7   1  12        0.92        1.04      0.90 o 
  -6   1  12        0.24        0.22      0.93 o 
  -5   1  12        6.86        5.96      1.92 o 
  -4   1  12        8.16        7.37      1.83 o 
  -3   1  12       27.67       33.18      2.49 o 
  -2   1  12        0.13        0.55      0.68 o 
  -1   1  12        1.23        1.24      0.74 o 
   0   1  12       15.83       15.04      5.67 o 
   1   1  12       10.55        8.04      5.97 o 
  -6   2  12        7.84        5.46      2.47 o 
  -5   2  12        0.06        0.57      0.67 o 
  -4   2  12       14.20        9.18      2.49 o 
  -3   2  12       33.97       35.05      1.97 o 
  -2   2  12       11.65        6.40      2.17 o 
  -1   2  12        0.05        0.52      0.63 o 
   0   2  12       51.50       57.67      7.47 o 
  -5   3  12        9.29        6.12      1.74 o 
  -4   3  12        5.13        2.52      1.23 o 
  -3   3  12        1.62        0.53      0.62 o 
  -2   3  12        0.71        1.15      1.00 o 
  -2  -8  13       17.10        9.42      7.86 o 
  -1  -8  13       12.41        9.82      4.34 o 
   0  -8  13       51.81       48.25      6.59 o 
  -4  -7  13        0.76        1.33      1.25 o 
  -3  -7  13        0.15        0.74      0.76 o 
  -2  -7  13       17.04       12.78      6.78 o 
  -1  -7  13       64.68       72.23      4.78 o 
   0  -7  13        0.78        1.53      2.84 o 
   1  -7  13       15.90       14.35      5.43 o 
  -5  -6  13        0.78        0.78      1.14 o 
  -4  -6  13        4.19        3.43      1.88 o 
  -3  -6  13        0.49        0.97      0.77 o 
  -2  -6  13        8.53        7.61      3.89 o 
  -1  -6  13       29.61       20.43     12.60 o 
   0  -6  13       10.53        3.83      5.69 o 
   1  -6  13        2.83        3.34      2.87 o 
   2  -6  13        6.39        4.93      3.55 o 
  -5  -5  13        0.94        0.37      1.19 o 
  -4  -5  13        0.01       -0.27      2.00 o 
  -3  -5  13       13.23        7.41      3.29 o 
  -2  -5  13       20.41       16.29      8.53 o 
  -1  -5  13       28.92       33.89      4.68 o 
   0  -5  13       38.02       26.09     10.27 o 
   1  -5  13       13.36       14.28      5.33 o 
   2  -5  13        4.00        2.57      2.58 o 
  -6  -4  13       20.71       14.42      6.39 o 
  -5  -4  13        1.33        0.71      1.08 o 
  -4  -4  13        1.31        0.84      0.74 o 
  -3  -4  13       13.68        9.60      3.51 o 
  -2  -4  13        0.59        1.39      0.78 o 
  -1  -4  13        4.76        3.66      1.86 o 
   0  -4  13        5.36        3.20      1.96 o 
   1  -4  13        8.33        7.62      5.13 o 
   2  -4  13        1.95        1.57      1.20 o 
  -6  -3  13        0.51        0.07      0.97 o 
  -5  -3  13       87.81      103.16      8.31 o 
  -4  -3  13        2.01        2.08      1.52 o 
  -3  -3  13       20.38       14.11      4.00 o 
  -2  -3  13        7.98        5.93      2.87 o 
  -1  -3  13       30.83       28.47      5.75 o 
   0  -3  13        0.15        1.22      1.02 o 
   1  -3  13        2.51        1.34      1.76 o 
   2  -3  13        6.59        4.76      3.11 o 
  -6  -2  13        1.97        3.28      2.47 o 
  -5  -2  13       42.52       43.89      5.13 o 
  -4  -2  13        9.57        6.04      3.22 o 
  -3  -2  13       12.78        7.33      2.36 o 
  -2  -2  13       11.67       10.55      3.35 o 
  -1  -2  13       26.67       26.89      4.08 o 
   0  -2  13        1.33        1.60      1.19 o 
   1  -2  13       10.97        9.38      1.94 o 
  -6  -1  13        3.64        3.02      1.36 o 
  -5  -1  13       49.58       56.85      5.75 o 
  -4  -1  13        0.70        1.93      1.16 o 
  -3  -1  13        8.08        6.47      1.72 o 
  -2  -1  13        6.76        7.41      2.98 o 
  -1  -1  13       10.72        7.27      3.36 o 
   0  -1  13       10.26        8.56      3.08 o 
   1  -1  13       13.12        9.43      3.72 o 
  -5   0  13        0.33        1.55      1.18 o 
  -4   0  13        0.13        0.63      0.64 o 
  -3   0  13        7.25        5.12      3.50 o 
  -2   0  13       22.40       26.31      5.41 o 
  -1   0  13        1.41        1.57      1.23 o 
   0   0  13        0.86        0.69      0.76 o 
  -4   1  13        4.31        2.10      1.03 o 
  -3   1  13        1.29        1.17      1.29 o 
  -2   1  13       18.93       15.78      6.09 o 
  -3  -4  14        0.34        0.69      0.89 o 
  -2  -4  14        0.98        2.01      1.72 o 
  -3  -3  14        7.02        5.97      3.67 o 
  -2  -3  14        1.08        3.24      2.79 o 
                                                 
